# Supplementary material for: CD163+ macrophages monitor enhanced permeability at the blood–dorsal root ganglion barrier
Source: J Exp Med. 2023 Dec 20;221(2):e20230675. doi: 10.1084/jem.20230675 (PMC10733632; doi:10.1084/jem.20230675)
Supplement: Table S1 — lists information on human organ donors included in IHC analysis. [file JEM_20230675_TableS1.xlsx]

## Sheet: Blad1
Sample No.	Age	Gender	Cause of death
QTH 225	69	M	Brain hemorrhage
QTH 226	53	F	Head trauma (fall)
QTH 227	27	F	Suicide (hanging)
QTH 228	38	F	Anorxia (carbon monoxide poisoning)
QTH 233	52	F	Brain hemorrhage
QTH 234	47	M	Brain hemorrhage
