# Supplementary material for: CD163+ macrophages monitor enhanced permeability at the blood–dorsal root ganglion barrier
Source: J Exp Med. 2023 Dec 20;221(2):e20230675. doi: 10.1084/jem.20230675 (PMC10733632; doi:10.1084/jem.20230675)
Supplement: Table S2 — lists GO terms enriched in Cd163+ mouse macrophages. [file JEM_20230675_TableS2.xlsx]

## Sheet: GO_Biological_Process_2021_tabl
Term	Overlap	P-value	Adjusted P-value	Old P-value	Old Adjusted P-value	Odds Ratio	Combined Score	Genes
lymphocyte chemotaxis (GO:0048247)	4/44	6.137273216275986E-7	2.0909942913609325E-4	0	0	73.81111111111112	1055.7731052139452	CCL24;CCL8;CCL7;GAS6
platelet degranulation (GO:0002576)	5/125	1.3124728664895306E-6	2.0909942913609325E-4	0	0	31.809294871794872	430.8122870064272	SELENOP;F13A1;IGF1;GAS6;PF4
chemokine-mediated signaling pathway (GO:0070098)	4/56	1.6391376302537628E-6	2.0909942913609325E-4	0	0	56.743589743589745	755.9006682300344	CCL24;CCL8;CCL7;PF4
eosinophil chemotaxis (GO:0048245)	2023-03-16	1.8624166634652688E-6	2.0909942913609325E-4	0	0	164.47252747252747	2169.9905989699823	CCL24;CCL8;CCL7
eosinophil migration (GO:0072677)	2023-03-16	1.8624166634652688E-6	2.0909942913609325E-4	0	0	164.47252747252747	2169.9905989699823	CCL24;CCL8;CCL7
cellular response to chemokine (GO:1990869)	4/60	2.166833462550189E-6	2.0909942913609325E-4	0	0	52.67989417989418	687.0640174564514	CCL24;CCL8;CCL7;PF4
receptor-mediated endocytosis (GO:0006898)	5/143	2.548065316330766E-6	2.107614025936448E-4	0	0	27.635172798216278	355.9458945779413	COLEC12;CD163;DAB2;MRC1;STAB1
neutrophil chemotaxis (GO:0030593)	4/70	4.030516915882896E-6	2.917086617870246E-4	0	0	44.67564534231201	554.9437075661011	CCL24;CCL8;CCL7;PF4
granulocyte chemotaxis (GO:0071621)	4/73	4.76908113176592E-6	3.068108861436075E-4	0	0	42.72678475577026	523.5465430783922	CCL24;CCL8;CCL7;PF4
neutrophil migration (GO:1990266)	4/77	5.903972263344628E-6	3.4183999404765396E-4	0	0	40.37747336377473	486.14014269886536	CCL24;CCL8;CCL7;PF4
protein kinase B signaling (GO:0043491)	2023-03-24	6.675090990537933E-6	3.4731683706834505E-4	0	0	101.77551020408163	1212.8717540971234	IGF1;GAS6;ZFP36L1
cellular response to cytokine stimulus (GO:0071345)	7/482	7.19827641592425E-6	3.4731683706834505E-4	0	0	11.97	141.7447772989059	CCL24;CCL8;CCL7;F13A1;GAS6;ZFP36L1;PF4
regulated exocytosis (GO:0045055)	5/180	7.848912347893994E-6	3.495784807254325E-4	0	0	21.751648351648353	255.69357568349633	SELENOP;F13A1;IGF1;GAS6;PF4
response to tumor necrosis factor (GO:0034612)	4/110	2.430503457142513E-5	9.894851575736171E-4	0	0	27.761006289308177	294.95589042094855	CCL24;CCL8;CCL7;ZFP36L1
inflammatory response (GO:0006954)	5/230	2.5634330507088524E-5	9.894851575736171E-4	0	0	16.875213675213676	178.39763880584323	CCL24;PLA2G2D;CCL8;CCL7;PF4
lymphocyte migration (GO:0072676)	3/40	3.204173532237099E-5	0.0011595102969783003	0	0	57.71814671814672	597.2945834229336	CCL24;CCL8;CCL7
monocyte chemotaxis (GO:0002548)	3/42	3.715266780142562E-5	0.001265376156295614	0	0	54.752747252747255	558.5040283155816	CCL24;CCL8;CCL7
positive regulation of MAPK cascade (GO:0043410)	5/274	5.905222165580479E-5	0.0018995131299283873	0	0	14.083500142979696	137.1322857712141	CCL24;CCL8;CCL7;IGF1;GAS6
positive regulation of ERK1 and ERK2 cascade (GO:0070374)	4/172	1.3862858886466145E-4	0.004224523839612577	0	0	17.461199294532626	155.12026961180257	CCL24;CCL8;CCL7;GAS6
cellular response to tumor necrosis factor (GO:0071356)	4/194	2.1997352944580297E-4	0.006368233677455996	0	0	15.422222222222222	129.88600705886745	CCL24;CCL8;CCL7;ZFP36L1
negative regulation of blood vessel morphogenesis (GO:2000181)	3/78	2.3708496170210227E-4	0.006536771086929391	0	0	28.42	237.22435443754046	STAB1;DCN;PF4
response to interferon-gamma (GO:0034341)	3/80	2.555091925827865E-4	0.006724537386610607	0	0	27.679035250463823	228.9679594188651	CCL24;CCL8;CCL7
response to interleukin-1 (GO:0070555)	3/86	3.1627225677617713E-4	0.007894295191455689	0	0	25.67039586919105	206.87533664004872	CCL24;CCL8;CCL7
negative regulation of angiogenesis (GO:0016525)	3/87	3.2722467114842236E-4	0.007894295191455689	0	0	25.363520408163264	203.53879055650734	STAB1;DCN;PF4
positive regulation of cell motility (GO:2000147)	4/221	3.611883546510857E-4	0.008365122293719145	0	0	13.48489503328213	106.88277455593806	CCL24;DAB2;CCL7;IGF1
regulation of insulin-like growth factor receptor signaling pathway (GO:0043567)	2023-02-19	3.911033610206631E-4	0.00870957100119092	0	0	80.94117647058823	635.1080721816556	IGFBP4;IGF1
regulation of ERK1 and ERK2 cascade (GO:0070372)	4/238	4.779188914072807E-4	0.010248705115733907	0	0	12.494460272238051	95.53351189538068	CCL24;CCL8;CCL7;GAS6
negative regulation of myeloid cell differentiation (GO:0045638)	2023-02-22	5.268052091926898E-4	0.01089357914723455	0	0	68.78965517241379	519.2710735545378	ZFP36L1;PF4
ERK1 and ERK2 cascade (GO:0070371)	2023-02-23	5.764206322992976E-4	0.01150853607245839	0	0	65.51067323481116	488.6226830761787	IGF1;ZFP36L1
positive regulation of cell differentiation (GO:0045597)	4/258	6.471541093590059E-4	0.012490074310628815	0	0	11.498979294254886	84.43615519651935	DAB2;IGF1;ZFP36L1;PF4
positive regulation of cell migration (GO:0030335)	4/269	7.56483436118642E-4	0.014129158371377216	0	0	11.015513626834382	79.16662292180209	CCL24;DAB2;CCL7;IGF1
positive regulation of fibroblast proliferation (GO:0048146)	2023-02-28	8.570688316410276E-4	0.015053061478601385	0	0	52.89920424403183	373.5737744029888	IGF1;GAS6
cellular response to interferon-gamma (GO:0071346)	3/121	8.579465091430841E-4	0.015053061478601385	0	0	18.02451573849879	127.27054333811391	CCL24;CCL8;CCL7
positive regulation of epithelial cell proliferation (GO:0050679)	3/123	8.996796055151054E-4	0.015236323895601516	0	0	17.72232142857143	124.29500248948462	CCL24;EGFL7;IGF1
regulation of tumor necrosis factor production (GO:0032680)	3/124	9.210213062971554E-4	0.015236323895601516	0	0	17.574970484061392	122.84952502869832	IGF1;GAS6;PF4
negative regulation of interleukin-1 production (GO:0032692)	2/30	9.844083630700538E-4	0.0158325678393767	0	0	49.11576354679803	340.05150286391984	IGF1;GAS6
activation of protein kinase B activity (GO:0032148)	2/31	0.0010512841071621476	0.016451175622888742	0	0	47.41973840665874	325.1923745116612	IGF1;GAS6
phosphatidylinositol 3-kinase signaling (GO:0014065)	2/34	0.0012646591825652726	0.01926941228171823	0	0	42.9676724137931	286.72124195111644	IGF1;ZFP36L1
positive regulation of myeloid leukocyte differentiation (GO:0002763)	2/36	0.0014174693130427694	0.021043967493634963	0	0	40.436105476673426	265.2156512854863	ZFP36L1;PF4
positive regulation of hydrolase activity (GO:0051345)	3/149	0.0015631127140293436	0.02262605653557475	0	0	14.547211350293543	93.99063981328503	CCL24;CCL8;CCL7
cellular response to interleukin-1 (GO:0071347)	3/155	0.001750025096553378	0.02471376904644892	0	0	13.96875	88.67537319272091	CCL24;CCL8;CCL7
positive regulation of mRNA catabolic process (GO:0061014)	2/44	0.0021121044254828946	0.029116868151299907	0	0	32.72085385878489	201.56276562427735	BTG2;ZFP36L1
regulation of fibroblast proliferation (GO:0048145)	2/46	0.0023063632118604876	0.03034964317425505	0	0	31.230407523510973	189.63363791906963	IGF1;GAS6
negative regulation of tumor necrosis factor production (GO:0032720)	2/46	0.0023063632118604876	0.03034964317425505	0	0	31.230407523510973	189.63363791906963	IGF1;GAS6
cytokine-mediated signaling pathway (GO:0019221)	5/621	0.002470676535505447	0.0309058285338047	0	0	6.04177072927073	36.27034027356782	CCL24;CCL8;CCL7;F13A1;PF4
negative regulation of mitotic cell cycle (GO:0045930)	2/48	0.0025087632834003815	0.0309058285338047	0	0	29.869565217391305	178.85792193078825	BTG2;ZFP36L1
negative regulation of tumor necrosis factor superfamily cytokine production (GO:1903556)	2/48	0.0025087632834003815	0.0309058285338047	0	0	29.869565217391305	178.85792193078825	IGF1;GAS6
regulation of smooth muscle cell proliferation (GO:0048660)	2/49	0.002613000983112837	0.031519324358798596	0	0	29.23257520176082	173.85360581456808	APOD;IGF1
regulation of GTPase activity (GO:0043087)	3/189	0.003072790945414164	0.036309101171322467	0	0	11.39573732718894	65.92626663221358	CCL24;CCL8;CCL7
regulation of cell migration (GO:0030334)	4/408	0.0034725796792207096	0.039951037276759735	0	0	7.174550788412175	40.62845901262602	CCL24;DAB2;CCL7;IGF1
cellular response to peptide (GO:1901653)	2/57	0.003519003283445158	0.039951037276759735	0	0	24.9705329153605	141.07296061152428	IGF1;ZFP36L1
regulation of angiogenesis (GO:0045765)	3/203	0.0037563625783629687	0.04182565255523383	0	0	10.590535714285714	59.14077295499547	STAB1;DCN;PF4
positive regulation of GTPase activity (GO:0043547)	3/214	0.0043537951383443565	0.04756315820946004	0	0	10.03283683141503	54.545597929762906	CCL24;CCL8;CCL7
phosphatidylinositol-mediated signaling (GO:0048015)	2/71	0.0054058487402184816	0.057962711492342604	0	0	19.89005497251374	103.83153308233095	IGF1;ZFP36L1
positive regulation of endothelial cell proliferation (GO:0001938)	2/77	0.006328591715250412	0.06301064779368791	0	0	18.293333333333333	92.61324789757649	CCL24;EGFL7
positive regulation of phosphatidylinositol 3-kinase signaling (GO:0014068)	2/77	0.006328591715250412	0.06301064779368791	0	0	18.293333333333333	92.61324789757649	IGF1;DCN
negative regulation of extrinsic apoptotic signaling pathway (GO:2001237)	2/80	0.006815032747294527	0.06301064779368791	0	0	17.58709106984969	87.7353917884882	IGF1;PF4
positive regulation of phosphorylation (GO:0042327)	3/253	0.006922681562840541	0.06301064779368791	0	0	8.451	42.026417988646024	DAB2;IGF1;GAS6
receptor-mediated virion attachment to host cell (GO:0046813)	2023-01-05	0.007726694289035996	0.06301064779368791	0	0	166.375	809.0939625056958	GAS6
positive regulation of glycoprotein metabolic process (GO:1903020)	2023-01-05	0.007726694289035996	0.06301064779368791	0	0	166.375	809.0939625056958	IGF1
hematopoietic stem cell migration (GO:0035701)	2023-01-05	0.007726694289035996	0.06301064779368791	0	0	166.375	809.0939625056958	GAS6
response to salt stress (GO:0009651)	2023-01-05	0.007726694289035996	0.06301064779368791	0	0	166.375	809.0939625056958	ZFP36L1
positive regulation of mitochondrial depolarization (GO:0051901)	2023-01-05	0.007726694289035996	0.06301064779368791	0	0	166.375	809.0939625056958	DCN
positive regulation of natural killer cell chemotaxis (GO:2000503)	2023-01-05	0.007726694289035996	0.06301064779368791	0	0	166.375	809.0939625056958	CCL7
negative regulation of smooth muscle cell apoptotic process (GO:0034392)	2023-01-05	0.007726694289035996	0.06301064779368791	0	0	166.375	809.0939625056958	IGF1
negative regulation of T cell migration (GO:2000405)	2023-01-05	0.007726694289035996	0.06301064779368791	0	0	166.375	809.0939625056958	APOD
cellular response to salt stress (GO:0071472)	2023-01-05	0.007726694289035996	0.06301064779368791	0	0	166.375	809.0939625056958	ZFP36L1
cellular response to vitamin (GO:0071295)	2023-01-05	0.007726694289035996	0.06301064779368791	0	0	166.375	809.0939625056958	GAS6
regulation of natural killer cell differentiation (GO:0032823)	2023-01-05	0.007726694289035996	0.06301064779368791	0	0	166.375	809.0939625056958	GAS6
p38MAPK cascade (GO:0038066)	2023-01-05	0.007726694289035996	0.06301064779368791	0	0	166.375	809.0939625056958	ZFP36L1
regulation of nucleotide-binding oligomerization domain containing signaling pathway (GO:0070424)	2023-01-05	0.007726694289035996	0.06301064779368791	0	0	166.375	809.0939625056958	SLC15A2
negative regulation of cellular amide metabolic process (GO:0034249)	2/86	0.007837281084236711	0.06302480205240354	0	0	16.325944170771756	79.16227161319938	BTG2;IGF1
negative regulation of signal transduction (GO:0009968)	3/267	0.008023896740566349	0.06364159195599885	0	0	7.997159090909091	38.588940450843594	EGFL7;APOD;DCN
positive regulation of transport (GO:0051050)	2/91	0.008738708384625295	0.06434186554815818	0	0	15.404881828748547	73.0190302211722	DAB2;GAS6
regulation of endothelial cell proliferation (GO:0001936)	2/92	0.008924332290442406	0.06434186554815818	0	0	15.23295019157088	71.88389235582319	CCL24;EGFL7
regulation of epithelial cell proliferation (GO:0050678)	2/93	0.009111722662175992	0.06434186554815818	0	0	15.064797271693823	70.77733246775645	IGF1;ZFP36L1
negative regulation of erythrocyte differentiation (GO:0045647)	2023-01-06	0.009265092249714469	0.06434186554815818	0	0	133.09333333333333	623.0766346487915	ZFP36L1
B cell chemotaxis (GO:0035754)	2023-01-06	0.009265092249714469	0.06434186554815818	0	0	133.09333333333333	623.0766346487915	GAS6
regulation of glomerular filtration (GO:0003093)	2023-01-06	0.009265092249714469	0.06434186554815818	0	0	133.09333333333333	623.0766346487915	GAS6
lipoxin metabolic process (GO:2001300)	2023-01-06	0.009265092249714469	0.06434186554815818	0	0	133.09333333333333	623.0766346487915	LTC4S
regulation of keratinocyte apoptotic process (GO:1902172)	2023-01-06	0.009265092249714469	0.06434186554815818	0	0	133.09333333333333	623.0766346487915	ZFP36L1
positive regulation of Wnt signaling pathway, planar cell polarity pathway (GO:2000096)	2023-01-06	0.009265092249714469	0.06434186554815818	0	0	133.09333333333333	623.0766346487915	DAB2
calcium ion homeostasis (GO:0055074)	2/97	0.009878837910766144	0.06434186554815818	0	0	14.427586206896551	66.61736514007372	CCL8;CCL7
epithelial cell differentiation (GO:0030855)	2/101	0.010673774444413626	0.06434186554815818	0	0	13.841866945315221	62.841598838595445	DAB2;MAF
negative regulation of cell cycle phase transition (GO:1901988)	2023-01-07	0.010801182772692638	0.06434186554815818	0	0	110.90555555555555	502.1914056148727	ZFP36L1
negative regulation of dendritic cell apoptotic process (GO:2000669)	2023-01-07	0.010801182772692638	0.06434186554815818	0	0	110.90555555555555	502.1914056148727	GAS6
regulation of vascular associated smooth muscle cell apoptotic process (GO:1905459)	2023-01-07	0.010801182772692638	0.06434186554815818	0	0	110.90555555555555	502.1914056148727	IGF1
response to host defenses (GO:0052200)	2023-01-07	0.010801182772692638	0.06434186554815818	0	0	110.90555555555555	502.1914056148727	MRC1
positive regulation of membrane depolarization (GO:1904181)	2023-01-07	0.010801182772692638	0.06434186554815818	0	0	110.90555555555555	502.1914056148727	DCN
negative regulation of protein import (GO:1904590)	2023-01-07	0.010801182772692638	0.06434186554815818	0	0	110.90555555555555	502.1914056148727	APOD
negative regulation of protein import into nucleus (GO:0042308)	2023-01-07	0.010801182772692638	0.06434186554815818	0	0	110.90555555555555	502.1914056148727	APOD
lipoxin biosynthetic process (GO:2001301)	2023-01-07	0.010801182772692638	0.06434186554815818	0	0	110.90555555555555	502.1914056148727	LTC4S
nuclear-transcribed mRNA catabolic process, deadenylation-independent decay (GO:0031086)	2023-01-07	0.010801182772692638	0.06434186554815818	0	0	110.90555555555555	502.1914056148727	ZFP36L1
regulation of natural killer cell chemotaxis (GO:2000501)	2023-01-07	0.010801182772692638	0.06434186554815818	0	0	110.90555555555555	502.1914056148727	CCL7
modulation by symbiont of host defense response (GO:0052031)	2023-01-07	0.010801182772692638	0.06434186554815818	0	0	110.90555555555555	502.1914056148727	MRC1
negative regulation by host of viral genome replication (GO:0044828)	2023-01-07	0.010801182772692638	0.06434186554815818	0	0	110.90555555555555	502.1914056148727	CCL8
polyamine biosynthetic process (GO:0006596)	2023-01-07	0.010801182772692638	0.06434186554815818	0	0	110.90555555555555	502.1914056148727	SAT1
cellular metal ion homeostasis (GO:0006875)	2/104	0.011288023602032479	0.06434186554815818	0	0	13.432724814063556	60.232512336226115	CCL8;CCL7
regulation of phosphatidylinositol 3-kinase signaling (GO:0014066)	2/106	0.01170603512032248	0.06434186554815818	0	0	13.173076923076923	58.589245429320336	IGF1;DCN
fusion of virus membrane with host plasma membrane (GO:0019064)	2023-01-08	0.012334969042911155	0.06434186554815818	0	0	95.05714285714286	417.8062796500496	GAS6
positive regulation of dendritic cell chemotaxis (GO:2000510)	2023-01-08	0.012334969042911155	0.06434186554815818	0	0	95.05714285714286	417.8062796500496	GAS6
negative regulation of glial cell apoptotic process (GO:0034351)	2023-01-08	0.012334969042911155	0.06434186554815818	0	0	95.05714285714286	417.8062796500496	GAS6
positive regulation of early endosome to late endosome transport (GO:2000643)	2023-01-08	0.012334969042911155	0.06434186554815818	0	0	95.05714285714286	417.8062796500496	DAB2
positive regulation of insulin-like growth factor receptor signaling pathway (GO:0043568)	2023-01-08	0.012334969042911155	0.06434186554815818	0	0	95.05714285714286	417.8062796500496	IGF1
negative regulation of muscle cell apoptotic process (GO:0010656)	2023-01-08	0.012334969042911155	0.06434186554815818	0	0	95.05714285714286	417.8062796500496	IGF1
regulation of dendritic cell chemotaxis (GO:2000508)	2023-01-08	0.012334969042911155	0.06434186554815818	0	0	95.05714285714286	417.8062796500496	GAS6
cellular response to interferon-alpha (GO:0035457)	2023-01-08	0.012334969042911155	0.06434186554815818	0	0	95.05714285714286	417.8062796500496	GAS6
lens fiber cell differentiation (GO:0070306)	2023-01-08	0.012334969042911155	0.06434186554815818	0	0	95.05714285714286	417.8062796500496	MAF
spermidine metabolic process (GO:0008216)	2023-01-08	0.012334969042911155	0.06434186554815818	0	0	95.05714285714286	417.8062796500496	SAT1
membrane fusion involved in viral entry into host cell (GO:0039663)	2023-01-08	0.012334969042911155	0.06434186554815818	0	0	95.05714285714286	417.8062796500496	GAS6
regulation of pattern recognition receptor signaling pathway (GO:0062207)	2023-01-08	0.012334969042911155	0.06434186554815818	0	0	95.05714285714286	417.8062796500496	SLC15A2
cellular divalent inorganic cation homeostasis (GO:0072503)	2/111	0.012780541205787276	0.06607083355491815	0	0	12.565643783612781	54.784089372696045	CCL8;CCL7
activation of protein kinase activity (GO:0032147)	2/114	0.013445243384567655	0.06690564194476294	0	0	12.227216748768473	52.6886651292538	IGF1;GAS6
calcium ion transport (GO:0006816)	2/115	0.01367011188588575	0.06690564194476294	0	0	12.1184009765029	52.018762657439176	CCL8;GAS6
negative regulation of biomineralization (GO:0110150)	2023-01-09	0.013866454289070039	0.06690564194476294	0	0	83.17083333333333	355.82833874131705	GAS6
regulation of smooth muscle cell apoptotic process (GO:0034391)	2023-01-09	0.013866454289070039	0.06690564194476294	0	0	83.17083333333333	355.82833874131705	IGF1
axon regeneration (GO:0031103)	2023-01-09	0.013866454289070039	0.06690564194476294	0	0	83.17083333333333	355.82833874131705	APOD
regulation of Wnt signaling pathway, planar cell polarity pathway (GO:2000095)	2023-01-09	0.013866454289070039	0.06690564194476294	0	0	83.17083333333333	355.82833874131705	DAB2
regulation of cell adhesion molecule production (GO:0060353)	2023-01-09	0.013866454289070039	0.06690564194476294	0	0	83.17083333333333	355.82833874131705	COLEC12
regulation of fibroblast apoptotic process (GO:2000269)	2023-01-09	0.013866454289070039	0.06690564194476294	0	0	83.17083333333333	355.82833874131705	GAS6
cytoskeleton organization (GO:0007010)	2/120	0.0148189746972591	0.07018957938296634	0	0	11.601987142022208	48.86579294250448	CCL24;CCL7
positive regulation of cellular process (GO:0048522)	4/625	0.015216797433789729	0.07018957938296634	0	0	4.615733285620564	19.318484079468952	COLEC12;IGF1;GAS6;ZFP36L1
regulation of epithelial cell apoptotic process (GO:1904035)	2023-01-10	0.015395641764484845	0.07018957938296634	0	0	73.92592592592592	308.5424792813036	ZFP36L1
positive regulation of monocyte differentiation (GO:0045657)	2023-01-10	0.015395641764484845	0.07018957938296634	0	0	73.92592592592592	308.5424792813036	ZFP36L1
regulation of glycoprotein biosynthetic process (GO:0010559)	2023-01-10	0.015395641764484845	0.07018957938296634	0	0	73.92592592592592	308.5424792813036	IGF1
negative regulation of vascular endothelial growth factor signaling pathway (GO:1900747)	2023-01-10	0.015395641764484845	0.07018957938296634	0	0	73.92592592592592	308.5424792813036	DCN
modulation by symbiont of host process (GO:0044003)	2023-01-10	0.015395641764484845	0.07018957938296634	0	0	73.92592592592592	308.5424792813036	MRC1
positive regulation of cytoplasmic transport (GO:1903651)	2023-01-11	0.016922534733464	0.07100106964257723	0	0	66.53	271.3831303578043	DAB2
negative regulation of lymphocyte migration (GO:2000402)	2023-01-11	0.016922534733464	0.07100106964257723	0	0	66.53	271.3831303578043	APOD
regulation of dendritic cell apoptotic process (GO:2000668)	2023-01-11	0.016922534733464	0.07100106964257723	0	0	66.53	271.3831303578043	GAS6
positive regulation of macrophage differentiation (GO:0045651)	2023-01-11	0.016922534733464	0.07100106964257723	0	0	66.53	271.3831303578043	PF4
negative regulation of platelet-derived growth factor receptor signaling pathway (GO:0010642)	2023-01-11	0.016922534733464	0.07100106964257723	0	0	66.53	271.3831303578043	APOD
insulin-like growth factor receptor signaling pathway (GO:0048009)	2023-01-11	0.016922534733464	0.07100106964257723	0	0	66.53	271.3831303578043	IGF1
positive regulation of non-canonical Wnt signaling pathway (GO:2000052)	2023-01-11	0.016922534733464	0.07100106964257723	0	0	66.53	271.3831303578043	DAB2
regulation of mitochondrial depolarization (GO:0051900)	2023-01-11	0.016922534733464	0.07100106964257723	0	0	66.53	271.3831303578043	DCN
regulation of monocyte chemotactic protein-1 production (GO:0071637)	2023-01-11	0.016922534733464	0.07100106964257723	0	0	66.53	271.3831303578043	APOD
regulation of mRNA 3'-end processing (GO:0031440)	2023-01-11	0.016922534733464	0.07100106964257723	0	0	66.53	271.3831303578043	ZFP36L1
myotube cell development (GO:0014904)	2023-01-11	0.016922534733464	0.07100106964257723	0	0	66.53	271.3831303578043	IGF1
positive regulation of peptidyl-tyrosine phosphorylation (GO:0050731)	2/134	0.018248572427543543	0.07279335797479099	0	0	10.364158829676072	41.49465545973312	IGF1;GAS6
negative regulation of cellular response to vascular endothelial growth factor stimulus (GO:1902548)	2023-01-12	0.018447136470887412	0.07279335797479099	0	0	60.47878787878788	241.48249384895686	DCN
negative regulation of leukocyte apoptotic process (GO:2000107)	2023-01-12	0.018447136470887412	0.07279335797479099	0	0	60.47878787878788	241.48249384895686	GAS6
toll-like receptor 3 signaling pathway (GO:0034138)	2023-01-12	0.018447136470887412	0.07279335797479099	0	0	60.47878787878788	241.48249384895686	COLEC12
regulation of MHC class II biosynthetic process (GO:0045346)	2023-01-12	0.018447136470887412	0.07279335797479099	0	0	60.47878787878788	241.48249384895686	PF4
dermatan sulfate biosynthetic process (GO:0030208)	2023-01-12	0.018447136470887412	0.07279335797479099	0	0	60.47878787878788	241.48249384895686	DCN
negative regulation by host of viral process (GO:0044793)	2023-01-12	0.018447136470887412	0.07279335797479099	0	0	60.47878787878788	241.48249384895686	CCL8
cellular calcium ion homeostasis (GO:0006874)	2/136	0.018763534739022474	0.07279335797479099	0	0	10.208440555841483	40.58712562810965	CCL8;CCL7
regulation of inflammatory response to antigenic stimulus (GO:0002861)	2/137	0.01902331815568447	0.07279335797479099	0	0	10.132311621966794	40.14512833475264	PLA2G2D;CD163
positive regulation of protein phosphorylation (GO:0001934)	3/371	0.01938251679167613	0.07279335797479099	0	0	5.706812888198757	22.504153581636547	DAB2;IGF1;GAS6
positive regulation of calcineurin-mediated signaling (GO:0106058)	2023-01-13	0.019969450260865367	0.07279335797479099	0	0	55.43611111111111	216.95208467294643	IGF1
positive regulation of calcineurin-NFAT signaling cascade (GO:0070886)	2023-01-13	0.019969450260865367	0.07279335797479099	0	0	55.43611111111111	216.95208467294643	IGF1
negative regulation of macromolecule biosynthetic process (GO:0010558)	2023-01-13	0.019969450260865367	0.07279335797479099	0	0	55.43611111111111	216.95208467294643	PF4
negative regulation of nucleocytoplasmic transport (GO:0046823)	2023-01-13	0.019969450260865367	0.07279335797479099	0	0	55.43611111111111	216.95208467294643	APOD
positive regulation of nuclear-transcribed mRNA poly(A) tail shortening (GO:0060213)	2023-01-13	0.019969450260865367	0.07279335797479099	0	0	55.43611111111111	216.95208467294643	BTG2
chondroitin sulfate catabolic process (GO:0030207)	2023-01-13	0.019969450260865367	0.07279335797479099	0	0	55.43611111111111	216.95208467294643	DCN
dermatan sulfate metabolic process (GO:0030205)	2023-01-13	0.019969450260865367	0.07279335797479099	0	0	55.43611111111111	216.95208467294643	DCN
regulation of platelet-derived growth factor receptor signaling pathway (GO:0010640)	2023-01-13	0.019969450260865367	0.07279335797479099	0	0	55.43611111111111	216.95208467294643	APOD
polyamine metabolic process (GO:0006595)	2023-01-13	0.019969450260865367	0.07279335797479099	0	0	55.43611111111111	216.95208467294643	SAT1
positive regulation of cellular catabolic process (GO:0031331)	2/141	0.020077682611549658	0.07279335797479099	0	0	9.83874968990325	38.451274167420166	IGF1;DCN
negative regulation of programmed cell death (GO:0043069)	3/381	0.020780352617678098	0.07279335797479099	0	0	5.553004535147393	21.51093646021732	DAB2;IGF1;GAS6
positive regulation of macromolecule metabolic process (GO:0010604)	3/384	0.021210355227740018	0.07279335797479099	0	0	5.508436445444319	21.225469559699217	IGF1;GAS6;PF4
renal absorption (GO:0070293)	2023-01-14	0.02148947938555657	0.07279335797479099	0	0	51.16923076923077	196.4996601316088	SLC15A2
positive regulation of glycogen biosynthetic process (GO:0045725)	2023-01-14	0.02148947938555657	0.07279335797479099	0	0	51.16923076923077	196.4996601316088	IGF1
positive regulation of glycoprotein biosynthetic process (GO:0010560)	2023-01-14	0.02148947938555657	0.07279335797479099	0	0	51.16923076923077	196.4996601316088	IGF1
negative regulation of neuroinflammatory response (GO:0150079)	2023-01-14	0.02148947938555657	0.07279335797479099	0	0	51.16923076923077	196.4996601316088	IGF1
T cell differentiation in thymus (GO:0033077)	2023-01-14	0.02148947938555657	0.07279335797479099	0	0	51.16923076923077	196.4996601316088	ZFP36L1
positive regulation of SMAD protein signal transduction (GO:0060391)	2023-01-14	0.02148947938555657	0.07279335797479099	0	0	51.16923076923077	196.4996601316088	DAB2
defense response to protozoan (GO:0042832)	2023-01-14	0.02148947938555657	0.07279335797479099	0	0	51.16923076923077	196.4996601316088	PF4
negative regulation of androgen receptor signaling pathway (GO:0060766)	2023-01-15	0.023007227131928758	0.07279335797479099	0	0	47.51190476190476	179.21238137059572	DAB2
positive regulation of glycogen metabolic process (GO:0070875)	2023-01-15	0.023007227131928758	0.07279335797479099	0	0	47.51190476190476	179.21238137059572	IGF1
regulation of clathrin-dependent endocytosis (GO:2000369)	2023-01-15	0.023007227131928758	0.07279335797479099	0	0	47.51190476190476	179.21238137059572	DAB2
icosanoid biosynthetic process (GO:0046456)	2023-01-15	0.023007227131928758	0.07279335797479099	0	0	47.51190476190476	179.21238137059572	LTC4S
cellular response to exogenous dsRNA (GO:0071360)	2023-01-15	0.023007227131928758	0.07279335797479099	0	0	47.51190476190476	179.21238137059572	COLEC12
positive regulation of natural killer cell activation (GO:0032816)	2023-01-15	0.023007227131928758	0.07279335797479099	0	0	47.51190476190476	179.21238137059572	GAS6
positive regulation of nuclear-transcribed mRNA catabolic process, deadenylation-dependent decay (GO:1900153)	2023-01-15	0.023007227131928758	0.07279335797479099	0	0	47.51190476190476	179.21238137059572	ZFP36L1
lipoxygenase pathway (GO:0019372)	2023-01-15	0.023007227131928758	0.07279335797479099	0	0	47.51190476190476	179.21238137059572	LTC4S
positive regulation of protein export from nucleus (GO:0046827)	2023-01-15	0.023007227131928758	0.07279335797479099	0	0	47.51190476190476	179.21238137059572	GAS6
positive regulation of response to cytokine stimulus (GO:0060760)	2023-01-15	0.023007227131928758	0.07279335797479099	0	0	47.51190476190476	179.21238137059572	GAS6
regulation of macrophage differentiation (GO:0045649)	2023-01-15	0.023007227131928758	0.07279335797479099	0	0	47.51190476190476	179.21238137059572	PF4
dermatan sulfate proteoglycan biosynthetic process (GO:0050651)	2023-01-15	0.023007227131928758	0.07279335797479099	0	0	47.51190476190476	179.21238137059572	DCN
modulation by host of viral genome replication (GO:0044827)	2023-01-15	0.023007227131928758	0.07279335797479099	0	0	47.51190476190476	179.21238137059572	CCL8
regulation of nuclear-transcribed mRNA catabolic process, deadenylation-dependent decay (GO:1900151)	2023-01-15	0.023007227131928758	0.07279335797479099	0	0	47.51190476190476	179.21238137059572	ZFP36L1
regulation of nuclear-transcribed mRNA poly(A) tail shortening (GO:0060211)	2023-01-15	0.023007227131928758	0.07279335797479099	0	0	47.51190476190476	179.21238137059572	BTG2
myoblast differentiation (GO:0045445)	2023-01-15	0.023007227131928758	0.07279335797479099	0	0	47.51190476190476	179.21238137059572	IGF1
3'-UTR-mediated mRNA destabilization (GO:0061158)	2023-01-16	0.024522696784534302	0.0735680903536029	0	0	44.34222222222222	164.42788585185278	ZFP36L1
negative regulation of cell-substrate junction organization (GO:0150118)	2023-01-16	0.024522696784534302	0.0735680903536029	0	0	44.34222222222222	164.42788585185278	APOD
negative regulation of focal adhesion assembly (GO:0051895)	2023-01-16	0.024522696784534302	0.0735680903536029	0	0	44.34222222222222	164.42788585185278	APOD
heme catabolic process (GO:0042167)	2023-01-16	0.024522696784534302	0.0735680903536029	0	0	44.34222222222222	164.42788585185278	BLVRB
cellular response to corticosteroid stimulus (GO:0071384)	2023-01-16	0.024522696784534302	0.0735680903536029	0	0	44.34222222222222	164.42788585185278	ZFP36L1
negative regulation of release of cytochrome c from mitochondria (GO:0090201)	2023-01-16	0.024522696784534302	0.0735680903536029	0	0	44.34222222222222	164.42788585185278	IGF1
killing by host of symbiont cells (GO:0051873)	2023-01-16	0.024522696784534302	0.0735680903536029	0	0	44.34222222222222	164.42788585185278	PF4
regulation of interleukin-1 production (GO:0032652)	2023-01-16	0.024522696784534302	0.0735680903536029	0	0	44.34222222222222	164.42788585185278	GAS6
regulation of monocyte differentiation (GO:0045655)	2023-01-16	0.024522696784534302	0.0735680903536029	0	0	44.34222222222222	164.42788585185278	ZFP36L1
porphyrin-containing compound catabolic process (GO:0006787)	2023-01-16	0.024522696784534302	0.0735680903536029	0	0	44.34222222222222	164.42788585185278	BLVRB
positive regulation of cardiac muscle tissue growth (GO:0055023)	2023-01-17	0.026035891626597026	0.07384076782707237	0	0	41.56875	151.65440789573447	IGF1
regulation of stem cell proliferation (GO:0072091)	2023-01-17	0.026035891626597026	0.07384076782707237	0	0	41.56875	151.65440789573447	ZFP36L1
negative regulation of chemokine production (GO:0032682)	2023-01-17	0.026035891626597026	0.07384076782707237	0	0	41.56875	151.65440789573447	APOD
cellular biogenic amine biosynthetic process (GO:0042401)	2023-01-17	0.026035891626597026	0.07384076782707237	0	0	41.56875	151.65440789573447	SAT1
positive regulation of muscle hypertrophy (GO:0014742)	2023-01-17	0.026035891626597026	0.07384076782707237	0	0	41.56875	151.65440789573447	IGF1
positive regulation of smooth muscle cell migration (GO:0014911)	2023-01-17	0.026035891626597026	0.07384076782707237	0	0	41.56875	151.65440789573447	IGF1
negative regulation of amyloid-beta formation (GO:1902430)	2023-01-17	0.026035891626597026	0.07384076782707237	0	0	41.56875	151.65440789573447	IGF1
cellular protein metabolic process (GO:0044267)	3/417	0.026265590502183262	0.07384076782707237	0	0	5.060817805383023	18.418823843361313	IGFBP4;IGF1;GAS6
negative regulation of canonical Wnt signaling pathway (GO:0090090)	2/165	0.026899527495729145	0.07384076782707237	0	0	8.37994499682674	30.298919281853482	DAB2;IGFBP4
positive regulation of cardiac muscle hypertrophy (GO:0010613)	2023-01-18	0.027546814940669486	0.07384076782707237	0	0	39.12156862745098	140.51952455455398	IGF1
regulation of B cell differentiation (GO:0045577)	2023-01-18	0.027546814940669486	0.07384076782707237	0	0	39.12156862745098	140.51952455455398	ZFP36L1
response to axon injury (GO:0048678)	2023-01-18	0.027546814940669486	0.07384076782707237	0	0	39.12156862745098	140.51952455455398	APOD
carbohydrate derivative transport (GO:1901264)	2023-01-18	0.027546814940669486	0.07384076782707237	0	0	39.12156862745098	140.51952455455398	SLC15A2
response to interferon-alpha (GO:0035455)	2023-01-18	0.027546814940669486	0.07384076782707237	0	0	39.12156862745098	140.51952455455398	GAS6
positive regulation of lymphocyte chemotaxis (GO:0140131)	2023-01-18	0.027546814940669486	0.07384076782707237	0	0	39.12156862745098	140.51952455455398	CCL7
positive regulation of macrophage derived foam cell differentiation (GO:0010744)	2023-01-18	0.027546814940669486	0.07384076782707237	0	0	39.12156862745098	140.51952455455398	PF4
regulation of early endosome to late endosome transport (GO:2000641)	2023-01-18	0.027546814940669486	0.07384076782707237	0	0	39.12156862745098	140.51952455455398	DAB2
cellular response to dsRNA (GO:0071359)	2023-01-18	0.027546814940669486	0.07384076782707237	0	0	39.12156862745098	140.51952455455398	COLEC12
cellular response to glucocorticoid stimulus (GO:0071385)	2023-01-18	0.027546814940669486	0.07384076782707237	0	0	39.12156862745098	140.51952455455398	ZFP36L1
negative regulation of tumor necrosis factor-mediated signaling pathway (GO:0010804)	2023-01-18	0.027546814940669486	0.07384076782707237	0	0	39.12156862745098	140.51952455455398	GAS6
regulation of multicellular organism growth (GO:0040014)	2023-01-18	0.027546814940669486	0.07384076782707237	0	0	39.12156862745098	140.51952455455398	IGF1
phosphatidylglycerol acyl-chain remodeling (GO:0036148)	2023-01-18	0.027546814940669486	0.07384076782707237	0	0	39.12156862745098	140.51952455455398	PLA2G2D
phosphatidylinositol acyl-chain remodeling (GO:0036149)	2023-01-18	0.027546814940669486	0.07384076782707237	0	0	39.12156862745098	140.51952455455398	PLA2G2D
negative regulation of cytokine production involved in inflammatory response (GO:1900016)	2023-01-19	0.02905547000861942	0.07543998715242442	0	0	36.946296296296296	130.736261970552	APOD
regulation of vascular endothelial growth factor signaling pathway (GO:1900746)	2023-01-19	0.02905547000861942	0.07543998715242442	0	0	36.946296296296296	130.736261970552	DCN
negative regulation of protein localization to nucleus (GO:1900181)	2023-01-19	0.02905547000861942	0.07543998715242442	0	0	36.946296296296296	130.736261970552	APOD
positive regulation of mitochondrial fission (GO:0090141)	2023-01-19	0.02905547000861942	0.07543998715242442	0	0	36.946296296296296	130.736261970552	DCN
leukotriene biosynthetic process (GO:0019370)	2023-01-19	0.02905547000861942	0.07543998715242442	0	0	36.946296296296296	130.736261970552	LTC4S
regulation of neuroinflammatory response (GO:0150077)	2023-01-19	0.02905547000861942	0.07543998715242442	0	0	36.946296296296296	130.736261970552	IGF1
negative regulation of amyloid precursor protein catabolic process (GO:1902992)	2023-01-19	0.02905547000861942	0.07543998715242442	0	0	36.946296296296296	130.736261970552	IGF1
regulation of cell population proliferation (GO:0042127)	4/764	0.029317689483028198	0.07578099201193449	0	0	3.7444444444444445	13.21625709187506	BTG2;IGF1;ZFP36L1;PF4
defense response to bacterium (GO:0042742)	2/176	0.03029804537233057	0.07627291811291073	0	0	7.845818470075307	27.43425437110648	COLEC12;STAB1
positive regulation of activated T cell proliferation (GO:0042104)	2023-01-20	0.030561860107418466	0.07627291811291073	0	0	35.0	122.08008572013848	IGF1
regulation of smooth muscle cell migration (GO:0014910)	2023-01-20	0.030561860107418466	0.07627291811291073	0	0	35.0	122.08008572013848	IGF1
regulation of T cell migration (GO:2000404)	2023-01-20	0.030561860107418466	0.07627291811291073	0	0	35.0	122.08008572013848	APOD
regulation of acute inflammatory response (GO:0002673)	2023-01-20	0.030561860107418466	0.07627291811291073	0	0	35.0	122.08008572013848	PLA2G2D
positive regulation of lymphocyte differentiation (GO:0045621)	2023-01-20	0.030561860107418466	0.07627291811291073	0	0	35.0	122.08008572013848	GAS6
regulation of lymphocyte differentiation (GO:0045619)	2023-01-20	0.030561860107418466	0.07627291811291073	0	0	35.0	122.08008572013848	ZFP36L1
xenobiotic transport (GO:0042908)	2023-01-20	0.030561860107418466	0.07627291811291073	0	0	35.0	122.08008572013848	SLC15A2
positive regulation of glycolytic process (GO:0045821)	2023-01-21	0.032065988516399045	0.07703820477591306	0	0	33.248333333333335	114.37291539918965	IGF1
negative regulation of protein localization to cell periphery (GO:1904376)	2023-01-21	0.032065988516399045	0.07703820477591306	0	0	33.248333333333335	114.37291539918965	DAB2
negative regulation of protein localization to plasma membrane (GO:1903077)	2023-01-21	0.032065988516399045	0.07703820477591306	0	0	33.248333333333335	114.37291539918965	DAB2
negative regulation of reproductive process (GO:2000242)	2023-01-21	0.032065988516399045	0.07703820477591306	0	0	33.248333333333335	114.37291539918965	IGF1
positive regulation of purine nucleotide metabolic process (GO:1900544)	2023-01-21	0.032065988516399045	0.07703820477591306	0	0	33.248333333333335	114.37291539918965	IGF1
chondroitin sulfate biosynthetic process (GO:0030206)	2023-01-21	0.032065988516399045	0.07703820477591306	0	0	33.248333333333335	114.37291539918965	DCN
positive regulation of transcription regulatory region DNA binding (GO:2000679)	2023-01-21	0.032065988516399045	0.07703820477591306	0	0	33.248333333333335	114.37291539918965	IGF1
positive regulation of vascular associated smooth muscle cell proliferation (GO:1904707)	2023-01-21	0.032065988516399045	0.07703820477591306	0	0	33.248333333333335	114.37291539918965	IGF1
myotube differentiation (GO:0014902)	2023-01-21	0.032065988516399045	0.07703820477591306	0	0	33.248333333333335	114.37291539918965	IGF1
negative regulation of cytokine production (GO:0001818)	2/182	0.0322205062736309	0.07708955839848054	0	0	7.581992337164751	26.04529756893425	APOD;GAS6
negative regulation of biomineral tissue development (GO:0070168)	2023-01-22	0.03356785849795628	0.0793297553890477	0	0	31.663492063492065	107.4717897739846	GAS6
cellular response to osmotic stress (GO:0071470)	2023-01-22	0.03356785849795628	0.0793297553890477	0	0	31.663492063492065	107.4717897739846	ZFP36L1
phosphatidylserine acyl-chain remodeling (GO:0036150)	2023-01-22	0.03356785849795628	0.0793297553890477	0	0	31.663492063492065	107.4717897739846	PLA2G2D
regulation of SMAD protein signal transduction (GO:0060390)	2023-01-23	0.03506747333209365	0.08118102601605223	0	0	30.222727272727273	101.26068146954859	DAB2
negative regulation of extrinsic apoptotic signaling pathway in absence of ligand (GO:2001240)	2023-01-23	0.03506747333209365	0.08118102601605223	0	0	30.222727272727273	101.26068146954859	PF4
negative regulation of intracellular protein transport (GO:0090317)	2023-01-23	0.03506747333209365	0.08118102601605223	0	0	30.222727272727273	101.26068146954859	APOD
negative regulation of signal transduction in absence of ligand (GO:1901099)	2023-01-23	0.03506747333209365	0.08118102601605223	0	0	30.222727272727273	101.26068146954859	PF4
regulation of protein export from nucleus (GO:0046825)	2023-01-23	0.03506747333209365	0.08118102601605223	0	0	30.222727272727273	101.26068146954859	GAS6
negative regulation of Wnt signaling pathway (GO:0030178)	2/191	0.03519246550954941	0.08118102601605223	0	0	7.217661010764459	24.156957572511192	DAB2;IGFBP4
positive regulation of carbohydrate metabolic process (GO:0045913)	2023-01-24	0.03656483627172508	0.08142707769741855	0	0	28.907246376811596	95.64448851318153	IGF1
extracellular matrix assembly (GO:0085029)	2023-01-24	0.03656483627172508	0.08142707769741855	0	0	28.907246376811596	95.64448851318153	GAS6
positive regulation of cellular response to transforming growth factor beta stimulus (GO:1903846)	2023-01-24	0.03656483627172508	0.08142707769741855	0	0	28.907246376811596	95.64448851318153	DAB2
regulation of cardiac muscle hypertrophy (GO:0010611)	2023-01-24	0.03656483627172508	0.08142707769741855	0	0	28.907246376811596	95.64448851318153	IGF1
negative regulation of lipid metabolic process (GO:0045833)	2023-01-24	0.03656483627172508	0.08142707769741855	0	0	28.907246376811596	95.64448851318153	APOD
leukotriene metabolic process (GO:0006691)	2023-01-24	0.03656483627172508	0.08142707769741855	0	0	28.907246376811596	95.64448851318153	LTC4S
regulation of keratinocyte proliferation (GO:0010837)	2023-01-24	0.03656483627172508	0.08142707769741855	0	0	28.907246376811596	95.64448851318153	ZFP36L1
dendritic cell differentiation (GO:0097028)	2023-01-24	0.03656483627172508	0.08142707769741855	0	0	28.907246376811596	95.64448851318153	GAS6
positive regulation of transforming growth factor beta receptor signaling pathway (GO:0030511)	2023-01-24	0.03656483627172508	0.08142707769741855	0	0	28.907246376811596	95.64448851318153	DAB2
positive regulation of gene expression (GO:0010628)	3/482	0.03796333814855838	0.08237799464513568	0	0	4.359528780196839	14.260604432195496	IGF1;GAS6;PF4
negative regulation of cell junction assembly (GO:1901889)	2023-01-25	0.03805995059128532	0.08237799464513568	0	0	27.70138888888889	90.5445579257637	APOD
regulation of epidermal cell differentiation (GO:0045604)	2023-01-25	0.03805995059128532	0.08237799464513568	0	0	27.70138888888889	90.5445579257637	ZFP36L1
cellular response to hexose stimulus (GO:0071331)	2023-01-25	0.03805995059128532	0.08237799464513568	0	0	27.70138888888889	90.5445579257637	GAS6
regulation of mitochondrial fission (GO:0090140)	2023-01-25	0.03805995059128532	0.08237799464513568	0	0	27.70138888888889	90.5445579257637	DCN
phosphatidylglycerol metabolic process (GO:0046471)	2023-01-25	0.03805995059128532	0.08237799464513568	0	0	27.70138888888889	90.5445579257637	PLA2G2D
regulation of macromolecule metabolic process (GO:0060255)	2/200	0.0382674239788824	0.08237799464513568	0	0	6.886450714036921	22.47156498788087	IGF1;ZFP36L1
negative regulation of apoptotic process (GO:0043066)	3/485	0.03855853960906082	0.08237799464513568	0	0	4.331727919383521	14.102276743892098	DAB2;IGF1;GAS6
proteoglycan metabolic process (GO:0006029)	2023-01-26	0.03955281953600642	0.08237799464513568	0	0	26.592	85.8953057509563	IGF1
negative regulation of cell development (GO:0010721)	2023-01-26	0.03955281953600642	0.08237799464513568	0	0	26.592	85.8953057509563	IGF1
regulation of biomineral tissue development (GO:0070167)	2023-01-26	0.03955281953600642	0.08237799464513568	0	0	26.592	85.8953057509563	GAS6
negative regulation of interleukin-1 beta production (GO:0032691)	2023-01-26	0.03955281953600642	0.08237799464513568	0	0	26.592	85.8953057509563	IGF1
positive regulation of glucose import (GO:0046326)	2023-01-26	0.03955281953600642	0.08237799464513568	0	0	26.592	85.8953057509563	IGF1
negative regulation of protein localization to membrane (GO:1905476)	2023-01-26	0.03955281953600642	0.08237799464513568	0	0	26.592	85.8953057509563	DAB2
cellular response to drug (GO:0035690)	2023-01-26	0.03955281953600642	0.08237799464513568	0	0	26.592	85.8953057509563	GAS6
regulation of glycogen biosynthetic process (GO:0005979)	2023-01-26	0.03955281953600642	0.08237799464513568	0	0	26.592	85.8953057509563	IGF1
mononuclear cell differentiation (GO:1903131)	2023-01-26	0.03955281953600642	0.08237799464513568	0	0	26.592	85.8953057509563	GAS6
phosphatidylethanolamine acyl-chain remodeling (GO:0036152)	2023-01-26	0.03955281953600642	0.08237799464513568	0	0	26.592	85.8953057509563	PLA2G2D
negative regulation of endothelial cell apoptotic process (GO:2000352)	2023-01-27	0.041043446358547446	0.083676603667602	0	0	25.567948717948717	81.6416333934617	GAS6
regulation of transcription regulatory region DNA binding (GO:2000677)	2023-01-27	0.041043446358547446	0.083676603667602	0	0	25.567948717948717	81.6416333934617	IGF1
response to glucocorticoid (GO:0051384)	2023-01-27	0.041043446358547446	0.083676603667602	0	0	25.567948717948717	81.6416333934617	ZFP36L1
positive regulation of nuclear division (GO:0051785)	2023-01-27	0.041043446358547446	0.083676603667602	0	0	25.567948717948717	81.6416333934617	IGF1
chondroitin sulfate proteoglycan biosynthetic process (GO:0050650)	2023-01-27	0.041043446358547446	0.083676603667602	0	0	25.567948717948717	81.6416333934617	DCN
positive regulation of striated muscle cell differentiation (GO:0051155)	2023-01-27	0.041043446358547446	0.083676603667602	0	0	25.567948717948717	81.6416333934617	IGF1
negative regulation of inflammatory response (GO:0050728)	2/212	0.042522020870896536	0.08521083761474486	0	0	6.488998357963875	20.49052554384947	CD163;IGF1
regulation of B cell activation (GO:0050864)	2023-01-28	0.04253183431893138	0.08521083761474486	0	0	24.619753086419752	77.73693045847051	ZFP36L1
regulation of calcineurin-NFAT signaling cascade (GO:0070884)	2023-01-28	0.04253183431893138	0.08521083761474486	0	0	24.619753086419752	77.73693045847051	IGF1
cellular response to epidermal growth factor stimulus (GO:0071364)	2023-01-28	0.04253183431893138	0.08521083761474486	0	0	24.619753086419752	77.73693045847051	ZFP36L1
regulation of extrinsic apoptotic signaling pathway in absence of ligand (GO:2001239)	2023-01-28	0.04253183431893138	0.08521083761474486	0	0	24.619753086419752	77.73693045847051	PF4
positive regulation of protein modification process (GO:0031401)	2/214	0.04324783801348772	0.08634654555106687	0	0	6.427130774235524	20.186383977593543	DAB2;GAS6
negative regulation of interferon-gamma production (GO:0032689)	2023-01-29	0.04401798665976609	0.08758217964262738	0	0	23.739285714285714	74.14151494993529	GAS6
negative regulation of Notch signaling pathway (GO:0045746)	2023-01-30	0.0455019066193127	0.0890054186911556	0	0	22.919540229885058	70.82140338003367	EGFL7
long-chain fatty acid biosynthetic process (GO:0042759)	2023-01-30	0.0455019066193127	0.0890054186911556	0	0	22.919540229885058	70.82140338003367	LTC4S
chondroitin sulfate metabolic process (GO:0030204)	2023-01-30	0.0455019066193127	0.0890054186911556	0	0	22.919540229885058	70.82140338003367	DCN
positive regulation of small GTPase mediated signal transduction (GO:0051057)	2023-01-30	0.0455019066193127	0.0890054186911556	0	0	22.919540229885058	70.82140338003367	IGF1
phosphatidylcholine acyl-chain remodeling (GO:0036151)	2023-01-30	0.0455019066193127	0.0890054186911556	0	0	22.919540229885058	70.82140338003367	PLA2G2D
proteoglycan biosynthetic process (GO:0030166)	2023-01-31	0.04698359743176254	0.08948520695062667	0	0	22.154444444444444	67.74733246608147	IGF1
negative regulation of interleukin-6 production (GO:0032715)	2023-01-31	0.04698359743176254	0.08948520695062667	0	0	22.154444444444444	67.74733246608147	GAS6
regulation of developmental growth (GO:0048638)	2023-01-31	0.04698359743176254	0.08948520695062667	0	0	22.154444444444444	67.74733246608147	IGF1
cellular response to cAMP (GO:0071320)	2023-01-31	0.04698359743176254	0.08948520695062667	0	0	22.154444444444444	67.74733246608147	ZFP36L1
positive regulation of mononuclear cell migration (GO:0071677)	2023-01-31	0.04698359743176254	0.08948520695062667	0	0	22.154444444444444	67.74733246608147	GAS6
regulation of macrophage derived foam cell differentiation (GO:0010743)	2023-01-31	0.04698359743176254	0.08948520695062667	0	0	22.154444444444444	67.74733246608147	PF4
peptide cross-linking (GO:0018149)	2023-01-31	0.04698359743176254	0.08948520695062667	0	0	22.154444444444444	67.74733246608147	F13A1
phosphatidylethanolamine metabolic process (GO:0046337)	2023-01-31	0.04698359743176254	0.08948520695062667	0	0	22.154444444444444	67.74733246608147	PLA2G2D
negative regulation of cell-matrix adhesion (GO:0001953)	1/32	0.048463062337042354	0.09110426328944	0	0	21.438709677419354	64.89397456016435	APOD
negative regulation of intracellular steroid hormone receptor signaling pathway (GO:0033144)	1/32	0.048463062337042354	0.09110426328944	0	0	21.438709677419354	64.89397456016435	DAB2
positive regulation of glucose transmembrane transport (GO:0010828)	1/32	0.048463062337042354	0.09110426328944	0	0	21.438709677419354	64.89397456016435	IGF1
cellular response to glucose stimulus (GO:0071333)	1/32	0.048463062337042354	0.09110426328944	0	0	21.438709677419354	64.89397456016435	GAS6
positive regulation of ATP metabolic process (GO:1903580)	1/33	0.04994030455802936	0.09208737687611146	0	0	20.767708333333335	62.2393036656038	IGF1
apoptotic cell clearance (GO:0043277)	1/33	0.04994030455802936	0.09208737687611146	0	0	20.767708333333335	62.2393036656038	GAS6
negative regulation of smooth muscle cell proliferation (GO:0048662)	1/33	0.04994030455802936	0.09208737687611146	0	0	20.767708333333335	62.2393036656038	APOD
vasculogenesis (GO:0001570)	1/33	0.04994030455802936	0.09208737687611146	0	0	20.767708333333335	62.2393036656038	EGFL7
primary alcohol metabolic process (GO:0034308)	1/33	0.04994030455802936	0.09208737687611146	0	0	20.767708333333335	62.2393036656038	IGF1
muscle cell development (GO:0055001)	1/33	0.04994030455802936	0.09208737687611146	0	0	20.767708333333335	62.2393036656038	IGF1
positive regulation of transcription by RNA polymerase II (GO:0045944)	4/908	0.05019669017969218	0.09226629718743419	0	0	3.124385447394297	9.34755571250432	DAB2;IGF1;DCN;PF4
regulation of activated T cell proliferation (GO:0046006)	1/34	0.051415327328444255	0.09245178423344479	0	0	20.13737373737374	59.76407945997836	IGF1
regulation of amyloid-beta formation (GO:1902003)	1/34	0.051415327328444255	0.09245178423344479	0	0	20.13737373737374	59.76407945997836	IGF1
positive regulation of DNA binding (GO:0043388)	1/34	0.051415327328444255	0.09245178423344479	0	0	20.13737373737374	59.76407945997836	IGF1
negative regulation of mitochondrion organization (GO:0010823)	1/34	0.051415327328444255	0.09245178423344479	0	0	20.13737373737374	59.76407945997836	IGF1
regulation of keratinocyte differentiation (GO:0045616)	1/34	0.051415327328444255	0.09245178423344479	0	0	20.13737373737374	59.76407945997836	ZFP36L1
regulation of myoblast differentiation (GO:0045661)	1/34	0.051415327328444255	0.09245178423344479	0	0	20.13737373737374	59.76407945997836	ZFP36L1
phosphatidylserine metabolic process (GO:0006658)	1/34	0.051415327328444255	0.09245178423344479	0	0	20.13737373737374	59.76407945997836	PLA2G2D
positive regulation of intracellular signal transduction (GO:1902533)	3/546	0.05169778291530584	0.0926718771144337	0	0	3.8330702446724545	11.354858772977938	IGF1;GAS6;DCN
negative regulation of cellular macromolecule biosynthetic process (GO:2000113)	3/547	0.05192941176896647	0.09279978214269008	0	0	3.825827205882353	11.316299320715196	BTG2;WWP1;GAS6
negative regulation of epithelial cell migration (GO:0010633)	1/35	0.052888133852117436	0.09336045579382925	0	0	19.544117647058822	57.45142461157597	DCN
response to exogenous dsRNA (GO:0043330)	1/35	0.052888133852117436	0.09336045579382925	0	0	19.544117647058822	57.45142461157597	COLEC12
cellular response to amyloid-beta (GO:1904646)	1/35	0.052888133852117436	0.09336045579382925	0	0	19.544117647058822	57.45142461157597	IGF1
negative regulation of T cell proliferation (GO:0042130)	1/35	0.052888133852117436	0.09336045579382925	0	0	19.544117647058822	57.45142461157597	PLA2G2D
positive regulation of cytokine-mediated signaling pathway (GO:0001961)	1/36	0.05435872736369502	0.09451562505579404	0	0	18.984761904761903	55.2864763029152	GAS6
regulation of androgen receptor signaling pathway (GO:0060765)	1/36	0.05435872736369502	0.09451562505579404	0	0	18.984761904761903	55.2864763029152	DAB2
positive regulation of mitotic nuclear division (GO:0045840)	1/36	0.05435872736369502	0.09451562505579404	0	0	18.984761904761903	55.2864763029152	IGF1
regulation of mRNA processing (GO:0050684)	1/36	0.05435872736369502	0.09451562505579404	0	0	18.984761904761903	55.2864763029152	ZFP36L1
regulation of protein import into nucleus (GO:0042306)	1/36	0.05435872736369502	0.09451562505579404	0	0	18.984761904761903	55.2864763029152	APOD
negative regulation of epithelial cell apoptotic process (GO:1904036)	1/37	0.05582711106215124	0.09591660921360702	0	0	18.456481481481482	53.25609732919314	GAS6
regulation of vascular associated smooth muscle cell proliferation (GO:1904705)	1/37	0.05582711106215124	0.09591660921360702	0	0	18.456481481481482	53.25609732919314	IGF1
regulation of erythrocyte differentiation (GO:0045646)	1/37	0.05582711106215124	0.09591660921360702	0	0	18.456481481481482	53.25609732919314	ZFP36L1
regulation of glucose import (GO:0046324)	1/37	0.05582711106215124	0.09591660921360702	0	0	18.456481481481482	53.25609732919314	IGF1
negative regulation of endothelial cell migration (GO:0010596)	1/38	0.05729328816000485	0.09756709954306708	0	0	17.956756756756757	51.348635190815486	DCN
response to cAMP (GO:0051591)	1/38	0.05729328816000485	0.09756709954306708	0	0	17.956756756756757	51.348635190815486	ZFP36L1
mRNA destabilization (GO:0061157)	1/38	0.05729328816000485	0.09756709954306708	0	0	17.956756756756757	51.348635190815486	ZFP36L1
positive regulation of signal transduction (GO:0009967)	2/252	0.057890639275392446	0.09829524967874553	0	0	5.439724137931035	15.49885971833384	IGF1;GAS6
regulation of canonical Wnt signaling pathway (GO:0060828)	2/253	0.05829675903819178	0.09869539030150011	0	0	5.417777167193296	15.398453823375641	DAB2;IGFBP4
regulation of protein tyrosine kinase activity (GO:0061097)	1/39	0.05875726186108227	0.09889667039990302	0	0	17.483333333333334	49.55372022159112	GAS6
negative regulation of lymphocyte proliferation (GO:0050672)	1/39	0.05875726186108227	0.09889667039990302	0	0	17.483333333333334	49.55372022159112	PLA2G2D
fatty acid derivative biosynthetic process (GO:1901570)	1/40	0.06021903535976484	0.10077116032746776	0	0	17.034188034188034	47.86209557175929	LTC4S
sulfur compound catabolic process (GO:0044273)	1/40	0.06021903535976484	0.10077116032746776	0	0	17.034188034188034	47.86209557175929	DCN
regulation of release of cytochrome c from mitochondria (GO:0090199)	1/41	0.0616786118590254	0.10203404647535917	0	0	16.6075	46.2654733568564	IGF1
hexose metabolic process (GO:0019318)	1/41	0.0616786118590254	0.10203404647535917	0	0	16.6075	46.2654733568564	APOD
T cell differentiation (GO:0030217)	1/41	0.0616786118590254	0.10203404647535917	0	0	16.6075	46.2654733568564	ZFP36L1
positive regulation of TOR signaling (GO:0032008)	1/41	0.0616786118590254	0.10203404647535917	0	0	16.6075	46.2654733568564	GAS6
positive regulation of epithelial to mesenchymal transition (GO:0010718)	1/42	0.06313599453486288	0.10385153646501592	0	0	16.201626016260164	44.75641243015854	DAB2
positive regulation of protein tyrosine kinase activity (GO:0061098)	1/42	0.06313599453486288	0.10385153646501592	0	0	16.201626016260164	44.75641243015854	GAS6
regulation of protein phosphorylation (GO:0001932)	2/266	0.06366707741132564	0.10442843575398739	0	0	5.147596656217346	14.176932574386663	DAB2;GAS6
central nervous system development (GO:0007417)	2/268	0.0645079348644918	0.10505139616698053	0	0	5.108374384236453	14.001885823304844	WWP1;APOD
regulation of cytokine production involved in inflammatory response (GO:1900015)	1/43	0.06459118658971515	0.10505139616698053	0	0	15.815079365079365	43.328214060740166	APOD
cellular glucose homeostasis (GO:0001678)	1/43	0.06459118658971515	0.10505139616698053	0	0	15.815079365079365	43.328214060740166	GAS6
response to amyloid-beta (GO:1904645)	1/44	0.06604419119464339	0.10622107417138478	0	0	15.446511627906977	41.97483258957492	IGF1
regulation of endothelial cell apoptotic process (GO:2000351)	1/44	0.06604419119464339	0.10622107417138478	0	0	15.446511627906977	41.97483258957492	GAS6
positive regulation of osteoblast differentiation (GO:0045669)	1/44	0.06604419119464339	0.10622107417138478	0	0	15.446511627906977	41.97483258957492	IGF1
positive regulation of receptor-mediated endocytosis (GO:0048260)	1/44	0.06604419119464339	0.10622107417138478	0	0	15.446511627906977	41.97483258957492	DAB2
negative regulation of T cell activation (GO:0050868)	1/45	0.06749501152086855	0.10825377194067283	0	0	15.094696969696969	40.69079857995566	PLA2G2D
positive regulation of nucleocytoplasmic transport (GO:0046824)	1/46	0.06894365075528797	0.10996797186587254	0	0	14.75851851851852	39.471152501452366	GAS6
positive regulation of smooth muscle cell proliferation (GO:0048661)	1/46	0.06894365075528797	0.10996797186587254	0	0	14.75851851851852	39.471152501452366	IGF1
regulation of DNA binding (GO:0051101)	1/47	0.07039011205855722	0.11165993118330036	0	0	14.43695652173913	38.311387316676615	IGF1
positive regulation of pathway-restricted SMAD protein phosphorylation (GO:0010862)	1/47	0.07039011205855722	0.11165993118330036	0	0	14.43695652173913	38.311387316676615	DAB2
positive regulation of endocytosis (GO:0045807)	1/48	0.07183439859286861	0.11333001848847664	0	0	14.129078014184397	37.20739858844958	DAB2
phosphatidic acid biosynthetic process (GO:0006654)	1/48	0.07183439859286861	0.11333001848847664	0	0	14.129078014184397	37.20739858844958	PLA2G2D
response to glucose (GO:0009749)	1/49	0.0732765135248936	0.11497859439271924	0	0	13.834027777777777	36.15544100556018	GAS6
positive regulation of actin filament polymerization (GO:0030838)	1/49	0.0732765135248936	0.11497859439271924	0	0	13.834027777777777	36.15544100556018	CCL24
phosphatidic acid metabolic process (GO:0046473)	1/50	0.07471646000262763	0.11692116308519297	0	0	13.551020408163266	35.15209038871121	PLA2G2D
positive regulation of fat cell differentiation (GO:0045600)	1/51	0.0761542411780185	0.11853039151094814	0	0	13.279333333333334	34.194210378566844	ZFP36L1
inositol lipid-mediated signaling (GO:0048017)	1/51	0.0761542411780185	0.11853039151094814	0	0	13.279333333333334	34.194210378566844	IGF1
response to peptide hormone (GO:0043434)	1/52	0.0775898601982381	0.1204410966616082	0	0	13.018300653594771	33.27892316228608	ZFP36L1
extracellular matrix organization (GO:0030198)	2/300	0.07846140899157186	0.1213647278743065	0	0	4.552418421661653	11.586580372222294	GAS6;DCN
negative regulation of cysteine-type endopeptidase activity (GO:2000117)	1/53	0.07902332022213049	0.1213647278743065	0	0	12.767307692307693	32.40358367230175	GAS6
positive regulation of macroautophagy (GO:0016239)	1/53	0.07902332022213049	0.1213647278743065	0	0	12.767307692307693	32.40358367230175	DCN
positive regulation of phagocytosis (GO:0050766)	1/53	0.07902332022213049	0.1213647278743065	0	0	12.767307692307693	32.40358367230175	GAS6
MAPK cascade (GO:0000165)	2/303	0.07981543620043341	0.12225697767209245	0	0	4.506358116622752	11.392246169818268	IGF1;ZFP36L1
positive regulation of leukocyte chemotaxis (GO:0002690)	1/54	0.08045462435891494	0.12226568898638254	0	0	12.525786163522012	31.56575680442027	GAS6
regulation of focal adhesion assembly (GO:0051893)	1/54	0.08045462435891494	0.12226568898638254	0	0	12.525786163522012	31.56575680442027	APOD
regulation of megakaryocyte differentiation (GO:0045652)	1/54	0.08045462435891494	0.12226568898638254	0	0	12.525786163522012	31.56575680442027	PF4
negative regulation of cysteine-type endopeptidase activity involved in apoptotic process (GO:0043154)	1/55	0.08188377576047076	0.12378774455695188	0	0	12.29320987654321	30.763197218330607	GAS6
negative regulation of cytokine-mediated signaling pathway (GO:0001960)	1/55	0.08188377576047076	0.12378774455695188	0	0	12.29320987654321	30.763197218330607	GAS6
glycosaminoglycan catabolic process (GO:0006027)	1/56	0.0833107775481581	0.12490747184305684	0	0	12.069090909090908	29.993831432939842	DCN
blood vessel morphogenesis (GO:0048514)	1/56	0.0833107775481581	0.12490747184305684	0	0	12.069090909090908	29.993831432939842	EGFL7
DNA damage response, signal transduction by p53 class mediator resulting in cell cycle arrest (GO:0006977)	1/56	0.0833107775481581	0.12490747184305684	0	0	12.069090909090908	29.993831432939842	BTG2
regulation of gene expression (GO:0010468)	4/1079	0.08348737755313125	0.12490747184305684	0	0	2.6038242894056847	6.465451485894164	IGF1;GAS6;ZFP36L1;PF4
icosanoid metabolic process (GO:0006690)	1/57	0.08473563284794243	0.1261232170153179	0	0	11.852976190476191	29.2557418815663	LTC4S
regulation of mitotic nuclear division (GO:0007088)	1/57	0.08473563284794243	0.1261232170153179	0	0	11.852976190476191	29.2557418815663	IGF1
regulation of tumor necrosis factor-mediated signaling pathway (GO:0010803)	1/58	0.08615834477824497	0.12661340514366454	0	0	11.644444444444444	28.547152703267713	GAS6
positive regulation of mitochondrion organization (GO:0010822)	1/58	0.08615834477824497	0.12661340514366454	0	0	11.644444444444444	28.547152703267713	DCN
regulation of pathway-restricted SMAD protein phosphorylation (GO:0060393)	1/58	0.08615834477824497	0.12661340514366454	0	0	11.644444444444444	28.547152703267713	DAB2
regulation of phagocytosis (GO:0050764)	1/58	0.08615834477824497	0.12661340514366454	0	0	11.644444444444444	28.547152703267713	GAS6
muscle organ development (GO:0007517)	1/58	0.08615834477824497	0.12661340514366454	0	0	11.644444444444444	28.547152703267713	IGF1
response to reactive oxygen species (GO:0000302)	1/59	0.08757891647548653	0.12805099151340077	0	0	11.443103448275862	27.86641704377016	APOD
positive regulation of tyrosine phosphorylation of STAT protein (GO:0042531)	1/59	0.08757891647548653	0.12805099151340077	0	0	11.443103448275862	27.86641704377016	IGF1
negative regulation of gene expression (GO:0010629)	2/322	0.08856045846456283	0.1291599633525992	0	0	4.234698275862069	10.265204260705508	BTG2;IGF1
cellular response to oxygen-containing compound (GO:1901701)	2/323	0.08902857388049709	0.1295164429065523	0	0	4.221291223547105	10.210450371878753	ZFP36L1;PF4
regulation of endocytosis (GO:0030100)	1/61	0.09041365153331592	0.13120176500699227	0	0	11.060555555555556	26.582496915567003	DAB2
glucose metabolic process (GO:0006006)	1/62	0.09182782112653406	0.1325892978360679	0	0	10.878688524590164	25.97656722459872	APOD
stress-activated MAPK cascade (GO:0051403)	1/62	0.09182782112653406	0.1325892978360679	0	0	10.878688524590164	25.97656722459872	ZFP36L1
positive regulation of Ras protein signal transduction (GO:0046579)	1/63	0.09323986288089035	0.13429323534337193	0	0	10.702688172043011	25.39298321204175	IGF1
antimicrobial humoral immune response mediated by antimicrobial peptide (GO:0061844)	1/64	0.09464977990360633	0.13564906575294075	0	0	10.532275132275132	24.830594069685887	PF4
regulation of extrinsic apoptotic signaling pathway (GO:2001236)	1/64	0.09464977990360633	0.13564906575294075	0	0	10.532275132275132	24.830594069685887	IGF1
mitotic G1 DNA damage checkpoint signaling (GO:0031571)	1/65	0.09605757528589014	0.13732675577908737	0	0	10.3671875	24.288324885251964	BTG2
positive regulation of T cell proliferation (GO:0042102)	1/66	0.09746325210209762	0.13899316001752346	0	0	10.207179487179488	23.765170565615563	IGF1
positive regulation of catabolic process (GO:0009896)	1/67	0.09886681344336717	0.14064836605334052	0	0	10.052020202020202	23.26019032662989	WWP1
positive regulation of multicellular organismal process (GO:0051240)	2/345	0.09951405879367008	0.14087687051720044	0	0	3.9461144063536744	9.105486746306095	DAB2;GAS6
post-translational protein modification (GO:0043687)	2/345	0.09951405879367008	0.14087687051720044	0	0	3.9461144063536744	9.105486746306095	IGFBP4;GAS6
regulation of tyrosine phosphorylation of STAT protein (GO:0042509)	1/68	0.1002682623878204	0.14125382949525062	0	0	9.901492537313432	22.772502698810975	IGF1
regulation of myeloid cell differentiation (GO:0045637)	1/68	0.1002682623878204	0.14125382949525062	0	0	9.901492537313432	22.772502698810975	PF4
cellular response to decreased oxygen levels (GO:0036294)	1/69	0.10166760200422945	0.14218729845519046	0	0	9.755392156862746	22.301280984489107	ZFP36L1
positive regulation of protein polymerization (GO:0032273)	1/69	0.10166760200422945	0.14218729845519046	0	0	9.755392156862746	22.301280984489107	CCL24
positive regulation of protein transport (GO:0051222)	1/69	0.10166760200422945	0.14218729845519046	0	0	9.755392156862746	22.301280984489107	IGF1
wound healing (GO:0042060)	1/70	0.10306483535857697	0.14379407150027967	0	0	9.61352657004831	21.8457491225909	IGF1
fatty acid biosynthetic process (GO:0006633)	1/71	0.10445996552065845	0.1446945455417733	0	0	9.475714285714286	21.405177919492388	LTC4S
regulation of TOR signaling (GO:0032006)	1/71	0.10445996552065845	0.1446945455417733	0	0	9.475714285714286	21.405177919492388	GAS6
regulation of glycolytic process (GO:0006110)	1/71	0.10445996552065845	0.1446945455417733	0	0	9.475714285714286	21.405177919492388	IGF1
positive regulation of protein secretion (GO:0050714)	1/72	0.1058529955609793	0.14592591530906432	0	0	9.341784037558686	20.978881609749415	IGF1
positive regulation of secretion by cell (GO:1903532)	1/72	0.1058529955609793	0.14592591530906432	0	0	9.341784037558686	20.978881609749415	IGF1
regulation of apoptotic process (GO:0042981)	3/742	0.10630523245853489	0.1462012579417855	0	0	2.788034022810748	6.249213130614182	DAB2;IGF1;GAS6
regulation of actin filament polymerization (GO:0030833)	1/73	0.10724392850313601	0.14714273602681455	0	0	9.211574074074074	20.566214716689423	CCL24
positive regulation of transcription, DNA-templated (GO:0045893)	4/1183	0.10805683790959283	0.1476487613490988	0	0	2.361071843684227	5.25361603265684	DAB2;IGF1;DCN;PF4
regulation of cytokine-mediated signaling pathway (GO:0001959)	1/74	0.10863276741747166	0.1476487613490988	0	0	9.084931506849315	20.166569167475306	GAS6
negative regulation of protein binding (GO:0032091)	1/74	0.10863276741747166	0.1476487613490988	0	0	9.084931506849315	20.166569167475306	DAB2
DNA damage response, signal transduction by p53 class mediator (GO:0030330)	1/74	0.10863276741747166	0.1476487613490988	0	0	9.084931506849315	20.166569167475306	BTG2
integrin-mediated signaling pathway (GO:0007229)	1/75	0.1100195153566116	0.14918337094022976	0	0	8.961711711711711	19.77937166333769	DAB2
regulation of T cell proliferation (GO:0042129)	1/76	0.11140417537718053	0.14931254060969334	0	0	8.841777777777779	19.40408125999615	PLA2G2D
RNA transport (GO:0050658)	1/76	0.11140417537718053	0.14931254060969334	0	0	8.841777777777779	19.40408125999615	ZFP36L1
regulation of epithelial to mesenchymal transition (GO:0010717)	1/76	0.11140417537718053	0.14931254060969334	0	0	8.841777777777779	19.40408125999615	DAB2
cellular response to hormone stimulus (GO:0032870)	1/76	0.11140417537718053	0.14931254060969334	0	0	8.841777777777779	19.40408125999615	ZFP36L1
phospholipid metabolic process (GO:0006644)	1/76	0.11140417537718053	0.14931254060969334	0	0	8.841777777777779	19.40408125999615	PLA2G2D
negative regulation of developmental process (GO:0051093)	1/77	0.11278675046403379	0.15012305406592083	0	0	8.725	19.040187153190175	GAS6
positive regulation of tumor necrosis factor production (GO:0032760)	1/77	0.11278675046403379	0.15012305406592083	0	0	8.725	19.040187153190175	PF4
phosphatidylcholine metabolic process (GO:0046470)	1/77	0.11278675046403379	0.15012305406592083	0	0	8.725	19.040187153190175	PLA2G2D
negative regulation of apoptotic signaling pathway (GO:2001234)	1/78	0.11416724371228316	0.1516120048381008	0	0	8.611255411255412	18.687206622741385	IGF1
positive regulation of proteasomal ubiquitin-dependent protein catabolic process (GO:0032436)	1/79	0.1155456581169776	0.1527418631272375	0	0	8.500427350427351	18.344683169954745	DAB2
positive regulation of ubiquitin-dependent protein catabolic process (GO:2000060)	1/79	0.1155456581169776	0.1527418631272375	0	0	8.500427350427351	18.344683169954745	DAB2
negative regulation of cell population proliferation (GO:0008285)	2/379	0.11636528779484594	0.1528167857801212	0	0	3.5840117076740143	7.709284458135145	BTG2;APOD
negative regulation of cell cycle (GO:0045786)	1/80	0.11692199671950551	0.1528167857801212	0	0	8.39240506329114	18.01218477461978	BTG2
glycerophospholipid metabolic process (GO:0006650)	1/80	0.11692199671950551	0.1528167857801212	0	0	8.39240506329114	18.01218477461978	PLA2G2D
regulation of fat cell differentiation (GO:0045598)	1/80	0.11692199671950551	0.1528167857801212	0	0	8.39240506329114	18.01218477461978	ZFP36L1
regulation of protein localization to plasma membrane (GO:1903076)	1/80	0.11692199671950551	0.1528167857801212	0	0	8.39240506329114	18.01218477461978	DAB2
positive regulation of tumor necrosis factor superfamily cytokine production (GO:1903557)	1/81	0.11829626253520985	0.1542647207384831	0	0	8.287083333333333	17.689302303265983	PF4
positive regulation of cytoskeleton organization (GO:0051495)	1/82	0.11966845858358988	0.1557034551008956	0	0	8.184362139917695	17.37564803201433	CCL24
glycoprotein biosynthetic process (GO:0009101)	1/83	0.12103858786538906	0.15573631638680058	0	0	8.084146341463414	17.070854284931038	IGF1
long-chain fatty acid metabolic process (GO:0001676)	1/83	0.12103858786538906	0.15573631638680058	0	0	8.084146341463414	17.070854284931038	LTC4S
regulation of interleukin-1 beta production (GO:0032651)	1/83	0.12103858786538906	0.15573631638680058	0	0	8.084146341463414	17.070854284931038	IGF1
regulation of Notch signaling pathway (GO:0008593)	1/83	0.12103858786538906	0.15573631638680058	0	0	8.084146341463414	17.070854284931038	EGFL7
regulation of osteoblast differentiation (GO:0045667)	1/83	0.12103858786538906	0.15573631638680058	0	0	8.084146341463414	17.070854284931038	IGF1
response to insulin (GO:0032868)	1/84	0.12240665340316831	0.15679967327529745	0	0	7.986345381526104	16.774572169983173	ZFP36L1
vascular transport (GO:0010232)	1/84	0.12240665340316831	0.15679967327529745	0	0	7.986345381526104	16.774572169983173	SLC15A2
positive regulation of protein catabolic process (GO:0045732)	1/85	0.123772658199863	0.1581994902819441	0	0	7.890873015873016	16.486470413825213	WWP1
regulation of Ras protein signal transduction (GO:0046578)	1/86	0.12513660526532908	0.1585428762551981	0	0	7.79764705882353	16.206234277302418	IGF1
positive regulation of proteasomal protein catabolic process (GO:1901800)	1/86	0.12513660526532908	0.1585428762551981	0	0	7.79764705882353	16.206234277302418	DAB2
regulation of interferon-gamma production (GO:0032649)	1/86	0.12513660526532908	0.1585428762551981	0	0	7.79764705882353	16.206234277302418	GAS6
transport across blood-brain barrier (GO:0150104)	1/86	0.12513660526532908	0.1585428762551981	0	0	7.79764705882353	16.206234277302418	SLC15A2
calcium ion transmembrane transport (GO:0070588)	1/87	0.12649849758251608	0.1599184063324821	0	0	7.706589147286822	15.93356455305491	GAS6
negative regulation of binding (GO:0051100)	1/88	0.12785833813457156	0.16093473430416724	0	0	7.617624521072797	15.668176630929226	DAB2
metal ion transport (GO:0030001)	1/88	0.12785833813457156	0.16093473430416724	0	0	7.617624521072797	15.668176630929226	CCL8
regulation of cysteine-type endopeptidase activity involved in apoptotic process (GO:0043281)	1/89	0.1292161299361437	0.1619396953095827	0	0	7.530681818181818	15.409799629222077	GAS6
regulation of endothelial cell migration (GO:0010594)	1/89	0.1292161299361437	0.1619396953095827	0	0	7.530681818181818	15.409799629222077	DCN
positive regulation of autophagy (GO:0010508)	1/90	0.13057187592621022	0.16258304550811983	0	0	7.4456928838951315	15.158175594574578	DCN
positive regulation of binding (GO:0051099)	1/90	0.13057187592621022	0.16258304550811983	0	0	7.4456928838951315	15.158175594574578	IGF1
negative regulation of translation (GO:0017148)	1/90	0.13057187592621022	0.16258304550811983	0	0	7.4456928838951315	15.158175594574578	BTG2
toll-like receptor signaling pathway (GO:0002224)	1/91	0.1319255791544341	0.16356511848055105	0	0	7.362592592592593	14.91305874036	COLEC12
positive regulation of supramolecular fiber organization (GO:1902905)	1/91	0.1319255791544341	0.16356511848055105	0	0	7.362592592592593	14.91305874036	CCL24
negative regulation of mitotic cell cycle phase transition (GO:1901991)	1/92	0.13327724252917478	0.16383762935115115	0	0	7.281318681318681	14.674214761648551	ZFP36L1
cellular response to fibroblast growth factor stimulus (GO:0044344)	1/92	0.13327724252917478	0.16383762935115115	0	0	7.281318681318681	14.674214761648551	ZFP36L1
positive regulation of transmembrane receptor protein serine/threonine kinase signaling pathway (GO:0090100)	1/92	0.13327724252917478	0.16383762935115115	0	0	7.281318681318681	14.674214761648551	DAB2
regulation of peptidyl-tyrosine phosphorylation (GO:0050730)	1/92	0.13327724252917478	0.16383762935115115	0	0	7.281318681318681	14.674214761648551	IGF1
positive regulation of peptidyl-serine phosphorylation (GO:0033138)	1/93	0.13462686905744525	0.1651460957293661	0	0	7.201811594202899	14.441420169325145	GAS6
negative regulation of cellular protein metabolic process (GO:0032269)	1/94	0.1359744617032879	0.16644653980169916	0	0	7.124014336917563	14.21446168945804	BTG2
organelle organization (GO:0006996)	2/420	0.13758189006119376	0.16805889102411645	0	0	3.225705329153605	6.398302565357662	CCL24;CCL7
glycosaminoglycan biosynthetic process (GO:0006024)	1/97	0.14000506588878114	0.17065880663074584	0	0	6.900347222222222	13.566611703053766	DCN
regulation of peptidyl-serine phosphorylation (GO:0033135)	1/98	0.14134455256627768	0.17192961331066128	0	0	6.828865979381443	13.361050061201011	GAS6
regulation of transforming growth factor beta receptor signaling pathway (GO:0017015)	1/100	0.14401747150131122	0.17481366037580545	0	0	6.69023569023569	12.964476920040203	DAB2
positive regulation of cell cycle process (GO:0090068)	1/101	0.1453509096429046	0.17606313113648903	0	0	6.623	12.773146899499723	IGF1
positive regulation of cell growth (GO:0030307)	1/102	0.14668233749516316	0.17656772018648537	0	0	6.557095709570957	12.586253414445132	IGF1
regulation of proteasomal ubiquitin-dependent protein catabolic process (GO:0032434)	1/102	0.14668233749516316	0.17656772018648537	0	0	6.557095709570957	12.586253414445132	DAB2
regulation of protein catabolic process (GO:0042176)	1/102	0.14668233749516316	0.17656772018648537	0	0	6.557095709570957	12.586253414445132	WWP1
cellular response to organonitrogen compound (GO:0071417)	1/103	0.14801175796785074	0.1777983565630406	0	0	6.492483660130719	12.40365346374743	ZFP36L1
mRNA transport (GO:0051028)	1/104	0.14933917399017552	0.17902149428635947	0	0	6.429126213592233	12.225209957636702	ZFP36L1
small GTPase mediated signal transduction (GO:0007264)	1/106	0.15198800438142535	0.18144547327184593	0	0	6.306031746031746	11.880271712830174	IGF1
cellular response to peptide hormone stimulus (GO:0071375)	1/106	0.15198800438142535	0.18144547327184593	0	0	6.306031746031746	11.880271712830174	ZFP36L1
regulation of interleukin-6 production (GO:0032675)	1/110	0.15726174007999252	0.18697032342159273	0	0	6.073394495412844	11.234830711924577	GAS6
regulation of protein kinase activity (GO:0045859)	1/110	0.15726174007999252	0.18697032342159273	0	0	6.073394495412844	11.234830711924577	GAS6
regulation of macroautophagy (GO:0016241)	1/112	0.15988669182841242	0.18931369032443926	0	0	5.963363363363364	10.932573768600097	DCN
phosphatidylinositol metabolic process (GO:0046488)	1/112	0.15988669182841242	0.18931369032443926	0	0	5.963363363363364	10.932573768600097	PLA2G2D
sulfur compound biosynthetic process (GO:0044272)	1/113	0.1611961988204034	0.19013610061380695	0	0	5.909821428571429	10.786210288951333	DCN
negative regulation of nucleic acid-templated transcription (GO:1903507)	2/464	0.16123804041688983	0.19013610061380695	0	0	2.9119271533064635	5.313898678568917	WWP1;GAS6
positive regulation of cellular component organization (GO:0051130)	1/114	0.1625037303919528	0.19046489857680296	0	0	5.857227138643068	10.642899882624762	DAB2
positive regulation of kinase activity (GO:0033674)	1/114	0.1625037303919528	0.19046489857680296	0	0	5.857227138643068	10.642899882624762	GAS6
cellular response to transforming growth factor beta stimulus (GO:0071560)	1/114	0.1625037303919528	0.19046489857680296	0	0	5.857227138643068	10.642899882624762	ZFP36L1
cellular response to molecule of bacterial origin (GO:0071219)	1/115	0.16380928941211412	0.19122092453551223	0	0	5.805555555555555	10.502554195166498	PF4
positive regulation of protein metabolic process (GO:0051247)	1/115	0.16380928941211412	0.19122092453551223	0	0	5.805555555555555	10.502554195166498	WWP1
ion transport (GO:0006811)	1/116	0.16511287879326791	0.19235484269879702	0	0	5.754782608695653	10.365088149733952	SLC15A2
positive regulation of cell population proliferation (GO:0008284)	2/474	0.1667209607880475	0.19383822549453714	0	0	2.848772647574518	5.103387488448879	IGF1;GAS6
adenylate cyclase-activating G protein-coupled receptor signaling pathway (GO:0007189)	1/118	0.16771416002758419	0.19421299731194247	0	0	5.655840455840456	10.098470200279685	PF4
regulation of protein binding (GO:0043393)	1/118	0.16771416002758419	0.19421299731194247	0	0	5.655840455840456	10.098470200279685	DAB2
cellular response to lipopolysaccharide (GO:0071222)	1/120	0.17030759705714973	0.19682255228760417	0	0	5.560224089635854	9.842425570542433	PF4
regulation of mRNA catabolic process (GO:0061013)	1/122	0.17289321275049702	0.19941268960664896	0	0	5.467768595041322	9.596377552221062	ZFP36L1
fatty acid metabolic process (GO:0006631)	1/124	0.1754710298811658	0.20198355129462225	0	0	5.378319783197832	9.359789460313923	LTC4S
regulation of protein secretion (GO:0050708)	1/125	0.1767570211186702	0.20306014926132945	0	0	5.334677419354839	9.244885281458137	IGF1
negative regulation of transcription, DNA-templated (GO:0045892)	3/948	0.1800959633937089	0.20648626298011374	0	0	2.156916099773243	3.6975267272310366	DAB2;WWP1;GAS6
plasma membrane bounded cell projection organization (GO:0120036)	1/128	0.1806033594018831	0.20665878477013896	0	0	5.207874015748032	8.913026591821229	BTG2
positive regulation of macromolecule biosynthetic process (GO:0010557)	1/129	0.18188160313378351	0.20730206341429264	0	0	5.166927083333333	8.806507089090594	IGF1
cellular response to insulin stimulus (GO:0032869)	1/129	0.18188160313378351	0.20730206341429264	0	0	5.166927083333333	8.806507089090594	ZFP36L1
cellular response to hypoxia (GO:0071456)	1/131	0.18443230402669894	0.2097962751109208	0	0	5.086923076923077	8.599305090496161	ZFP36L1
protein localization to plasma membrane (GO:0072659)	1/136	0.19077543213279258	0.21616237809175518	0	0	4.897283950617284	8.113126058532183	GAS6
negative regulation of inflammatory response to antigenic stimulus (GO:0002862)	1/136	0.19077543213279258	0.21616237809175518	0	0	4.897283950617284	8.113126058532183	CD163
protein localization to cell periphery (GO:1990778)	1/140	0.19581553454919778	0.22143983301559672	0	0	4.755395683453237	7.754063618028026	GAS6
Ras protein signal transduction (GO:0007265)	1/142	0.19832418036460078	0.22350930000191213	0	0	4.687470449172577	7.58363490639918	IGF1
negative regulation of DNA-binding transcription factor activity (GO:0043433)	1/143	0.19957566165973847	0.22350930000191213	0	0	4.654225352112676	7.500572056522554	GAS6
neuron development (GO:0048666)	1/143	0.19957566165973847	0.22350930000191213	0	0	4.654225352112676	7.500572056522554	BTG2
nitrogen compound transport (GO:0071705)	1/143	0.19957566165973847	0.22350930000191213	0	0	4.654225352112676	7.500572056522554	SLC15A2
monocarboxylic acid metabolic process (GO:0032787)	1/143	0.19957566165973847	0.22350930000191213	0	0	4.654225352112676	7.500572056522554	IGF1
regulation of mRNA stability (GO:0043488)	1/146	0.20331877206136992	0.2272617162616471	0	0	4.557241379310345	7.259595401712991	ZFP36L1
positive regulation of intracellular protein transport (GO:0090316)	1/148	0.20580476208856874	0.22959722013348996	0	0	4.494784580498866	7.105478246409346	GAS6
brain development (GO:0007420)	1/150	0.20828324424333822	0.23147024648156012	0	0	4.434004474272931	6.956316183817003	APOD
cellular response to organic cyclic compound (GO:0071407)	1/150	0.20828324424333822	0.23147024648156012	0	0	4.434004474272931	6.956316183817003	ZFP36L1
cellular protein modification process (GO:0006464)	3/1025	0.2107445416962588	0.2337568767090687	0	0	1.986336315348057	3.0929413230890286	IGFBP4;F13A1;GAS6
positive regulation of protein kinase activity (GO:0045860)	1/154	0.21321777250448626	0.23604797376691689	0	0	4.317211328976035	6.6719963840461745	GAS6
regulation of cell differentiation (GO:0045595)	1/156	0.21567386227111168	0.23785745953328316	0	0	4.261075268817204	6.536437942701622	ZFP36L1
peptidyl-serine phosphorylation (GO:0018105)	1/156	0.21567386227111168	0.23785745953328316	0	0	4.261075268817204	6.536437942701622	GAS6
cellular response to growth factor stimulus (GO:0071363)	1/158	0.21812253146227972	0.23964505828588226	0	0	4.206369426751593	6.405031588611805	ZFP36L1
skeletal system development (GO:0001501)	1/158	0.21812253146227972	0.23964505828588226	0	0	4.206369426751593	6.405031588611805	IGF1
response to lipopolysaccharide (GO:0032496)	1/159	0.2193440901375634	0.24053073520766896	0	0	4.179535864978903	6.340830678820871	PF4
positive regulation of protein kinase B signaling (GO:0051897)	1/161	0.2217816690893113	0.24274401966486056	0	0	4.126875	6.215329012104338	GAS6
adenylate cyclase-modulating G protein-coupled receptor signaling pathway (GO:0007188)	1/165	0.22663474904183437	0.24758777300985305	0	0	4.025406504065041	5.97537618056734	PF4
regulation of MAPK cascade (GO:0043408)	1/166	0.22784343510641275	0.24843945183919583	0	0	4.00080808080808	5.917581525697768	IGF1
peptidyl-serine modification (GO:0018209)	1/169	0.2314585348503267	0.2519069392449984	0	0	3.9287698412698413	5.74918317054335	GAS6
neuron projection development (GO:0031175)	1/171	0.23385949588968713	0.25356675677926754	0	0	3.882156862745098	5.640908977456096	BTG2
nuclear-transcribed mRNA catabolic process (GO:0000956)	1/171	0.23385949588968713	0.25356675677926754	0	0	3.882156862745098	5.640908977456096	ZFP36L1
positive regulation of developmental process (GO:0051094)	1/177	0.24101890692685587	0.2601802888568129	0	0	3.7486742424242423	5.333913218410286	DCN
glycerophospholipid biosynthetic process (GO:0046474)	1/177	0.24101890692685587	0.2601802888568129	0	0	3.7486742424242423	5.333913218410286	PLA2G2D
regulation of translation (GO:0006417)	1/178	0.2422058302138552	0.2601802888568129	0	0	3.727306967984934	5.28519968188763	BTG2
negative regulation of immune response (GO:0050777)	1/178	0.2422058302138552	0.2601802888568129	0	0	3.727306967984934	5.28519968188763	CD163
regulation of mitotic cell cycle (GO:0007346)	1/178	0.2422058302138552	0.2601802888568129	0	0	3.727306967984934	5.28519968188763	BTG2
protein stabilization (GO:0050821)	1/179	0.24339095709228417	0.26048680990098433	0	0	3.7061797752808987	5.23715168631318	IGF1
regulation of immune response (GO:0050776)	1/179	0.24339095709228417	0.26048680990098433	0	0	3.7061797752808987	5.23715168631318	COLEC12
positive regulation of cellular biosynthetic process (GO:0031328)	1/180	0.24457429026387664	0.2612703211490491	0	0	3.6852886405959033	5.1897567626370895	IGF1
endoplasmic reticulum to Golgi vesicle-mediated transport (GO:0006888)	1/185	0.25046414159474206	0.2670694990485371	0	0	3.5842391304347827	4.962162287075467	GAS6
regulation of transcription by RNA polymerase II (GO:0006357)	5/2206	0.2525489784290169	0.26879753402647205	0	0	1.5524411980568273	2.136392071295692	DAB2;MAF;IGF1;DCN;PF4
regulation of mitotic cell cycle phase transition (GO:1901990)	1/188	0.2539766948759526	0.2698211125379386	0	0	3.52620320855615	4.832706522110258	ZFP36L1
negative regulation of macromolecule metabolic process (GO:0010605)	1/194	0.26095407433843215	0.27672602388635936	0	0	3.415544041450777	4.588478915506342	IGF1
protein localization to membrane (GO:0072657)	1/195	0.2621108142135657	0.277444536434469	0	0	3.397766323024055	4.54956802626934	GAS6
regulation of signal transduction (GO:0009966)	1/198	0.2655705309713454	0.28059368144600183	0	0	3.3455160744500847	4.435735523700054	IGFBP4
proteasomal protein catabolic process (GO:0010498)	1/205	0.27358226454773577	0.28853211506946996	0	0	3.229575163398693	4.186023271598047	WWP1
regulation of protein kinase B signaling (GO:0051896)	1/207	0.2758557529268061	0.290400874444765	0	0	3.19789644012945	4.118497862706142	GAS6
phosphate-containing compound metabolic process (GO:0006796)	1/212	0.2815093892654292	0.29581476657837297	0	0	3.1213270142180094	3.9565612792219875	PLA2G2D
negative regulation of multicellular organismal process (GO:0051241)	1/214	0.28375886275273016	0.29763837234389634	0	0	3.0917057902973397	3.8944068372223795	GAS6
extracellular structure organization (GO:0043062)	1/216	0.28600151999716633	0.2994482460729825	0	0	3.0626356589147288	3.833679157249421	DCN
external encapsulating structure organization (GO:0045229)	1/217	0.2871202987823171	0.30007699096563467	0	0	3.0483024691358023	3.8038364034868026	DCN
cellular response to lipid (GO:0071396)	1/219	0.2893527691140469	0.30186532129195165	0	0	3.020030581039755	3.745166140096708	PF4
transcription, DNA-templated (GO:0006351)	1/221	0.2915784729880629	0.30364017241023095	0	0	2.992272727272727	3.687814868856789	MAF
regulation of autophagy (GO:0010506)	1/231	0.3026061881085404	0.31455831762090647	0	0	2.8607246376811593	3.4194900363019065	DCN
membrane organization (GO:0061024)	1/242	0.314544795434009	0.32638250278905234	0	0	2.728630705394191	3.156012801591166	DAB2
cellular component assembly (GO:0022607)	1/261	0.33470172890650585	0.34667674604090676	0	0	2.5267948717948716	2.765616165733828	GAS6
inorganic cation transmembrane transport (GO:0098662)	1/274	0.34816152074820733	0.359974143773593	0	0	2.4048840048840048	2.5373660990252533	GAS6
DNA metabolic process (GO:0006259)	1/277	0.35122999507165575	0.36249940667823294	0	0	2.3783816425120774	2.488534041984773	BTG2
DNA repair (GO:0006281)	1/298	0.37232128398386694	0.38358367157768497	0	0	2.2078563411896743	2.181357938239006	BTG2
innate immune response (GO:0045087)	1/302	0.37626273261550813	0.38695581205040713	0	0	2.178073089700997	2.128995924954682	COLEC12
protein polyubiquitination (GO:0000209)	1/314	0.38794390196590206	0.39826155893308035	0	0	2.093290734824281	1.9821255514743437	WWP1
transcription by RNA polymerase II (GO:0006366)	1/320	0.39370481545758024	0.40346033300874157	0	0	2.053291536050157	1.913983610133064	MAF
proteasome-mediated ubiquitin-dependent protein catabolic process (GO:0043161)	1/321	0.39465985186779434	0.40372447744072953	0	0	2.0467708333333334	1.9029463337262085	WWP1
cellular response to DNA damage stimulus (GO:0006974)	1/350	0.4217312099650467	0.4306567382182752	0	0	1.8739255014326648	1.617923125082486	BTG2
ubiquitin-dependent protein catabolic process (GO:0006511)	1/354	0.42537198022543804	0.43360981787064895	0	0	1.8523135033050047	1.5833413661284401	WWP1
regulation of transcription, DNA-templated (GO:0006355)	4/2244	0.46482624957559693	0.47299542795126653	0	0	1.17255291005291	0.8982829350040301	MAF;WWP1;IGF1;GAS6
phosphorylation (GO:0016310)	1/400	0.4656785687077663	0.4730313882136784	0	0	1.6349206349206349	1.2495038715298927	GAS6
transmembrane receptor protein tyrosine kinase signaling pathway (GO:0007169)	1/404	0.46905120865160943	0.4756228543069735	0	0	1.6183622828784119	1.2251703711388575	IGF1
protein modification by small protein conjugation (GO:0032446)	1/409	0.4732380460727361	0.4790294207624375	0	0	1.5981209150326798	1.1956449473963058	WWP1
regulation of intracellular signal transduction (GO:1902531)	1/437	0.496100377735234	0.5012951460884825	0	0	1.493348623853211	1.0468030357132287	SLC15A2
nervous system development (GO:0007399)	1/447	0.5040303864998427	0.5084208950930469	0	0	1.459118086696562	0.9996691188832615	WWP1
protein phosphorylation (GO:0006468)	1/496	0.5411739094134069	0.5449385974788915	0	0	1.3113804713804713	0.8052067459019876	GAS6
positive regulation of nucleic acid-templated transcription (GO:1903508)	1/511	0.5519958444764161	0.5548708228330641	0	0	1.2718300653594772	0.7557401981368144	IGF1
protein ubiquitination (GO:0016567)	1/525	0.5618731748923961	0.5638207422230456	0	0	1.2369592875318065	0.7130812040340341	WWP1
negative regulation of cellular process (GO:0048523)	1/566	0.5896024878413367	0.5906225613497127	0	0	1.1447787610619469	0.6047943107509626	BTG2
negative regulation of transcription by RNA polymerase II (GO:0000122)	1/684	0.6602602225259986	0.6602602225259986	0	0	0.9412396290873597	0.3907285667771006	DAB2
