# Supplementary material for: CD163+ macrophages monitor enhanced permeability at the blood–dorsal root ganglion barrier
Source: J Exp Med. 2023 Dec 20;221(2):e20230675. doi: 10.1084/jem.20230675 (PMC10733632; doi:10.1084/jem.20230675)
Supplement: Table S5 — shows results from CellChat analysis. [file JEM_20230675_TableS5.xlsx]

## Sheet: Sheet1
source	target	ligand	receptor	prob	pval	interaction_name	interaction_name_2	pathway_name	annotation	evidence
Schwann_cells	Schwann_cells	Mpz	Mpz	0.481713	0	MPZ_MPZ	Mpz - Mpz	MPZ	Cell-Cell Contact	KEGG: mmu04514
endothelial	CD163-	App	Cd74	0.280616	0	APP_CD74	App - Cd74	APP	Cell-Cell Contact	PMID: 19849849
Ngrf_fibroblast	CD163-	App	Cd74	0.279524	0	APP_CD74	App - Cd74	APP	Cell-Cell Contact	PMID: 19849849
endothelial	CD163+	App	Cd74	0.270972	0	APP_CD74	App - Cd74	APP	Cell-Cell Contact	PMID: 19849849
Ngrf_fibroblast	CD163+	App	Cd74	0.269904	0	APP_CD74	App - Cd74	APP	Cell-Cell Contact	PMID: 19849849
SGC	Schwann_cells	Mpz	Mpz	0.261725	0	MPZ_MPZ	Mpz - Mpz	MPZ	Cell-Cell Contact	KEGG: mmu04514
Schwann_cells	SGC	Mpz	Mpz	0.261725	0	MPZ_MPZ	Mpz - Mpz	MPZ	Cell-Cell Contact	KEGG: mmu04514
Sfrp_fibroblast	CD163-	App	Cd74	0.232693	0	APP_CD74	App - Cd74	APP	Cell-Cell Contact	PMID: 19849849
endothelial	B_cells	App	Cd74	0.232154	0	APP_CD74	App - Cd74	APP	Cell-Cell Contact	PMID: 19849849
Ngrf_fibroblast	B_cells	App	Cd74	0.231191	0	APP_CD74	App - Cd74	APP	Cell-Cell Contact	PMID: 19849849
endothelial	DCs	App	Cd74	0.224768	0	APP_CD74	App - Cd74	APP	Cell-Cell Contact	PMID: 19849849
Sfrp_fibroblast	CD163+	App	Cd74	0.224183	0	APP_CD74	App - Cd74	APP	Cell-Cell Contact	PMID: 19849849
Ngrf_fibroblast	DCs	App	Cd74	0.223826	0	APP_CD74	App - Cd74	APP	Cell-Cell Contact	PMID: 19849849
Neurons	CD163-	App	Cd74	0.223118	0	APP_CD74	App - Cd74	APP	Cell-Cell Contact	PMID: 19849849
pericytes	CD163-	App	Cd74	0.220787	0	APP_CD74	App - Cd74	APP	Cell-Cell Contact	PMID: 19849849
Neurons	CD163+	App	Cd74	0.214861	0	APP_CD74	App - Cd74	APP	Cell-Cell Contact	PMID: 19849849
SGC	CD163-	App	Cd74	0.213784	0	APP_CD74	App - Cd74	APP	Cell-Cell Contact	PMID: 19849849
pericytes	CD163+	App	Cd74	0.212592	0	APP_CD74	App - Cd74	APP	Cell-Cell Contact	PMID: 19849849
SGC	CD163+	App	Cd74	0.20578	0	APP_CD74	App - Cd74	APP	Cell-Cell Contact	PMID: 19849849
Sfrp_fibroblast	B_cells	App	Cd74	0.190318	0	APP_CD74	App - Cd74	APP	Cell-Cell Contact	PMID: 19849849
Sfrp_fibroblast	DCs	App	Cd74	0.183944	0	APP_CD74	App - Cd74	APP	Cell-Cell Contact	PMID: 19849849
Neurons	B_cells	App	Cd74	0.182073	0	APP_CD74	App - Cd74	APP	Cell-Cell Contact	PMID: 19849849
pericytes	B_cells	App	Cd74	0.180072	0	APP_CD74	App - Cd74	APP	Cell-Cell Contact	PMID: 19849849
Schwann_cells	CD163-	App	Cd74	0.179633	0	APP_CD74	App - Cd74	APP	Cell-Cell Contact	PMID: 19849849
endothelial	endothelial	Esam	Esam	0.176148	0	ESAM_ESAM	Esam - Esam	ESAM	Cell-Cell Contact	KEGG: mmu04514; PMID: 11279107
Neurons	DCs	App	Cd74	0.175916	0	APP_CD74	App - Cd74	APP	Cell-Cell Contact	PMID: 19849849
SGC	B_cells	App	Cd74	0.174071	0	APP_CD74	App - Cd74	APP	Cell-Cell Contact	PMID: 19849849
pericytes	DCs	App	Cd74	0.173968	0	APP_CD74	App - Cd74	APP	Cell-Cell Contact	PMID: 19849849
Schwann_cells	CD163+	App	Cd74	0.172627	0	APP_CD74	App - Cd74	APP	Cell-Cell Contact	PMID: 19849849
SGC	DCs	App	Cd74	0.168128	0	APP_CD74	App - Cd74	APP	Cell-Cell Contact	PMID: 19849849
CD163+	CD163-	App	Cd74	0.168042	0	APP_CD74	App - Cd74	APP	Cell-Cell Contact	PMID: 19849849
CD163+	CD163+	App	Cd74	0.161399	0	APP_CD74	App - Cd74	APP	Cell-Cell Contact	PMID: 19849849
Schwann_cells	endothelial	Mpz	Mpzl1	0.146509	0	MPZ_MPZL1	Mpz - Mpzl1	MPZ	Cell-Cell Contact	KEGG: mmu04514
Schwann_cells	B_cells	App	Cd74	0.145094	0	APP_CD74	App - Cd74	APP	Cell-Cell Contact	PMID: 19849849
CD163-	SGC	Psap	Gpr37l1	0.143644	0	PSAP_GPR37L1	Psap - Gpr37l1	PSAP	Secreted Signaling	PMID: 23690594
DCs	SGC	Psap	Gpr37l1	0.140241	0	PSAP_GPR37L1	Psap - Gpr37l1	PSAP	Secreted Signaling	PMID: 23690594
Schwann_cells	DCs	App	Cd74	0.139972	0	APP_CD74	App - Cd74	APP	Cell-Cell Contact	PMID: 19849849
CD163+	B_cells	App	Cd74	0.135363	0	APP_CD74	App - Cd74	APP	Cell-Cell Contact	PMID: 19849849
SMC	endothelial	Esam	Esam	0.133904	0	ESAM_ESAM	Esam - Esam	ESAM	Cell-Cell Contact	KEGG: mmu04514; PMID: 11279107
endothelial	SMC	Esam	Esam	0.133904	0	ESAM_ESAM	Esam - Esam	ESAM	Cell-Cell Contact	KEGG: mmu04514; PMID: 11279107
CD163+	DCs	App	Cd74	0.130533	0	APP_CD74	App - Cd74	APP	Cell-Cell Contact	PMID: 19849849
CD163+	SGC	Psap	Gpr37l1	0.123382	0	PSAP_GPR37L1	Psap - Gpr37l1	PSAP	Secreted Signaling	PMID: 23690594
SGC	SGC	Mpz	Mpz	0.119112	0	MPZ_MPZ	Mpz - Mpz	MPZ	Cell-Cell Contact	KEGG: mmu04514
SGC	SGC	Cadm1	Cadm1	0.1189	0	CADM1_CADM1	Cadm1 - Cadm1	CADM	Cell-Cell Contact	PMID: 24503895
Ngrf_fibroblast	SGC	Col1a2	Sdc4	0.115848	0	COL1A2_SDC4	Col1a2 - Sdc4	COLLAGEN	ECM-Receptor	KEGG: mmu04512
Ngrf_fibroblast	SGC	Col1a1	Sdc4	0.112736	0	COL1A1_SDC4	Col1a1 - Sdc4	COLLAGEN	ECM-Receptor	KEGG: mmu04512
Sfrp_fibroblast	SGC	Col1a2	Sdc4	0.112503	0	COL1A2_SDC4	Col1a2 - Sdc4	COLLAGEN	ECM-Receptor	KEGG: mmu04512
Sfrp_fibroblast	SGC	Col1a1	Sdc4	0.111458	0	COL1A1_SDC4	Col1a1 - Sdc4	COLLAGEN	ECM-Receptor	KEGG: mmu04512
Ngrf_fibroblast	SGC	Psap	Gpr37l1	0.107614	0	PSAP_GPR37L1	Psap - Gpr37l1	PSAP	Secreted Signaling	PMID: 23690594
pericytes	CD163+	Il34	Csf1r	0.105474	0	IL34_CSF1R	Il34 - Csf1r	CSF	Secreted Signaling	KEGG: mmu04060
SMC	SMC	Esam	Esam	0.100555	0	ESAM_ESAM	Esam - Esam	ESAM	Cell-Cell Contact	KEGG: mmu04514; PMID: 11279107
pericytes	endothelial	Esam	Esam	0.0988862	0	ESAM_ESAM	Esam - Esam	ESAM	Cell-Cell Contact	KEGG: mmu04514; PMID: 11279107
endothelial	pericytes	Esam	Esam	0.0988862	0	ESAM_ESAM	Esam - Esam	ESAM	Cell-Cell Contact	KEGG: mmu04514; PMID: 11279107
Sfrp_fibroblast	SGC	Psap	Gpr37l1	0.0973765	0	PSAP_GPR37L1	Psap - Gpr37l1	PSAP	Secreted Signaling	PMID: 23690594
Schwann_cells	SGC	Psap	Gpr37l1	0.0963845	0	PSAP_GPR37L1	Psap - Gpr37l1	PSAP	Secreted Signaling	PMID: 23690594
Neurons	SGC	Psap	Gpr37l1	0.0839038	0	PSAP_GPR37L1	Psap - Gpr37l1	PSAP	Secreted Signaling	PMID: 23690594
SMC	SGC	Psap	Gpr37l1	0.0831943	0	PSAP_GPR37L1	Psap - Gpr37l1	PSAP	Secreted Signaling	PMID: 23690594
pericytes	SGC	Psap	Gpr37l1	0.0825292	0	PSAP_GPR37L1	Psap - Gpr37l1	PSAP	Secreted Signaling	PMID: 23690594
SMC	endothelial	Pgf	Flt1	0.0795525	0	PGF_VEGFR1	Pgf - Vegfr1	VEGF	Secreted Signaling	KEGG: mmu04370; PMID: 16633338
endothelial	SGC	Psap	Gpr37l1	0.0790422	0	PSAP_GPR37L1	Psap - Gpr37l1	PSAP	Secreted Signaling	PMID: 23690594
CD163-	Monocytes	Cxcl16	Cxcr6	0.0786708	0	CXCL16_CXCR6	Cxcl16 - Cxcr6	CXCL	Secreted Signaling	KEGG: mmu04060
pericytes	CD163-	Il34	Csf1r	0.0782821	0	IL34_CSF1R	Il34 - Csf1r	CSF	Secreted Signaling	KEGG: mmu04060
SGC	SGC	Psap	Gpr37l1	0.0776521	0	PSAP_GPR37L1	Psap - Gpr37l1	PSAP	Secreted Signaling	PMID: 23690594
Neurons	DCs	Mif	CD74_CD44	0.0771303	0	MIF_CD74_CD44	Mif - (Cd74+Cd44)	MIF	Secreted Signaling	PMID: 29637711; PMID: 26175090
SGC	Neurons	Cadm1	Cadm1	0.0770461	0	CADM1_CADM1	Cadm1 - Cadm1	CADM	Cell-Cell Contact	PMID: 24503895
Neurons	SGC	Cadm1	Cadm1	0.0770461	0	CADM1_CADM1	Cadm1 - Cadm1	CADM	Cell-Cell Contact	PMID: 24503895
CD163+	Monocytes	Pf4	Cxcr3	0.0763171	0	CXCL4_CXCR3	Cxcl4 - Cxcr3	CXCL	Secreted Signaling	KEGG: mmu04060
CD163+	Monocytes	Pf4	Cxcr3	0.0763171	0	PF4_CXCR3	Pf4 - Cxcr3	CXCL	Secreted Signaling	KEGG: mmu04060
CD163+	CD163-	Ccl12	Ccr2	0.0749964	0	CCL12_CCR2	Ccl12 - Ccr2	CCL	Secreted Signaling	KEGG: mmu04060
endothelial	endothelial	Pecam1	Pecam1	0.0746806	0	PECAM1_PECAM1	Pecam1 - Pecam1	PECAM1	Cell-Cell Contact	KEGG: mmu04514
endothelial	endothelial	Cdh5	Cdh5	0.0736251	0	CDH5_CDH5	Cdh5 - Cdh5	CDH5	Cell-Cell Contact	KEGG: mmu04514
SMC	pericytes	Esam	Esam	0.0735179	0	ESAM_ESAM	Esam - Esam	ESAM	Cell-Cell Contact	KEGG: mmu04514; PMID: 11279107
pericytes	SMC	Esam	Esam	0.0735179	0	ESAM_ESAM	Esam - Esam	ESAM	Cell-Cell Contact	KEGG: mmu04514; PMID: 11279107
CD163+	DCs	Ccl12	Ccr2	0.0719223	0	CCL12_CCR2	Ccl12 - Ccr2	CCL	Secreted Signaling	KEGG: mmu04060
Sfrp_fibroblast	SGC	Col6a1	Sdc4	0.0711867	0	COL6A1_SDC4	Col6a1 - Sdc4	COLLAGEN	ECM-Receptor	KEGG: mmu04512
CD163-	CD163-	App	Cd74	0.0702028	0.02	APP_CD74	App - Cd74	APP	Cell-Cell Contact	PMID: 19849849
Schwann_cells	Schwann_cells	Jam3	Jam3	0.0698687	0	JAM3_JAM3	Jam3 - Jam3	JAM	Cell-Cell Contact	KEGG: mmu04514
SMC	CD163-	App	Cd74	0.0689098	0.04	APP_CD74	App - Cd74	APP	Cell-Cell Contact	PMID: 19849849
Monocytes	B_cells	Cd52	Siglecg	0.0685711	0	CD52_SIGLECG	Cd52 - Siglecg	CD52	Cell-Cell Contact	PMID: 23685786
CD163-	CD163+	App	Cd74	0.0671157	0.02	APP_CD74	App - Cd74	APP	Cell-Cell Contact	PMID: 19849849
SMC	CD163+	App	Cd74	0.0658755	0.01	APP_CD74	App - Cd74	APP	Cell-Cell Contact	PMID: 19849849
Ngrf_fibroblast	Ngrf_fibroblast	Mdk	Sdc2	0.0648945	0	MDK_SDC2	Mdk - Sdc2	MK	Secreted Signaling	PMID: 28356350
DCs	B_cells	Cd52	Siglecg	0.0630688	0	CD52_SIGLECG	Cd52 - Siglecg	CD52	Cell-Cell Contact	PMID: 23685786
Neutrophils	B_cells	Cd52	Siglecg	0.0616679	0	CD52_SIGLECG	Cd52 - Siglecg	CD52	Cell-Cell Contact	PMID: 23685786
SGC	endothelial	Mpz	Mpzl1	0.0614512	0	MPZ_MPZL1	Mpz - Mpzl1	MPZ	Cell-Cell Contact	KEGG: mmu04514
CD163+	CD163-	Ccl2	Ccr2	0.0603487	0	CCL2_CCR2	Ccl2 - Ccr2	CCL	Secreted Signaling	KEGG: mmu04060
Monocytes	CD163+	Ptprc	Mrc1	0.0599941	0	PTPRC_MRC1	Ptprc - Mrc1	CD45	Cell-Cell Contact	PMID: 27601670; PMID: 10575006
CD163+	DCs	Ccl2	Ccr2	0.0578375	0	CCL2_CCR2	Ccl2 - Ccr2	CCL	Secreted Signaling	KEGG: mmu04060
endothelial	Ngrf_fibroblast	Ptn	Sdc2	0.0574626	0	PTN_SDC2	Ptn - Sdc2	PTN	Secreted Signaling	PMID: 28356350; PMID: 25620911
Ngrf_fibroblast	Monocytes	Mdk	Ncl	0.0566125	0	MDK_NCL	Mdk - Ncl	MK	Secreted Signaling	PMID: 28356350
Ngrf_fibroblast	SGC	Mdk	Sdc4	0.0564668	0	MDK_SDC4	Mdk - Sdc4	MK	Secreted Signaling	PMID: 28356350
CD163-	B_cells	Cd52	Siglecg	0.0556177	0	CD52_SIGLECG	Cd52 - Siglecg	CD52	Cell-Cell Contact	PMID: 23685786
SGC	endothelial	Cadm1	Cadm1	0.055529	0	CADM1_CADM1	Cadm1 - Cadm1	CADM	Cell-Cell Contact	PMID: 24503895
endothelial	SGC	Cadm1	Cadm1	0.055529	0	CADM1_CADM1	Cadm1 - Cadm1	CADM	Cell-Cell Contact	PMID: 24503895
B_cells	B_cells	Lgals9	Ighm	0.0552492	0	LGALS9_IGHM	Lgals9 - Ighm	GALECTIN	Secreted Signaling	PMID: 30120235
Sfrp_fibroblast	Ngrf_fibroblast	Mdk	Sdc2	0.0533389	0	MDK_SDC2	Mdk - Sdc2	MK	Secreted Signaling	PMID: 28356350
pericytes	pericytes	Esam	Esam	0.0533197	0	ESAM_ESAM	Esam - Esam	ESAM	Cell-Cell Contact	KEGG: mmu04514; PMID: 11279107
CD163-	CD163-	Ccl2	Ccr2	0.0521524	0	CCL2_CCR2	Ccl2 - Ccr2	CCL	Secreted Signaling	KEGG: mmu04060
SMC	Schwann_cells	Jam3	Jam3	0.0512419	0	JAM3_JAM3	Jam3 - Jam3	JAM	Cell-Cell Contact	KEGG: mmu04514
Schwann_cells	SMC	Jam3	Jam3	0.0512419	0	JAM3_JAM3	Jam3 - Jam3	JAM	Cell-Cell Contact	KEGG: mmu04514
Sfrp_fibroblast	SGC	Col6a2	Sdc4	0.0510372	0	COL6A2_SDC4	Col6a2 - Sdc4	COLLAGEN	ECM-Receptor	KEGG: mmu04512
B_cells	B_cells	Cd52	Siglecg	0.0510196	0	CD52_SIGLECG	Cd52 - Siglecg	CD52	Cell-Cell Contact	PMID: 23685786
endothelial	Monocytes	Ptn	Ncl	0.0500782	0	PTN_NCL	Ptn - Ncl	PTN	Secreted Signaling	PMID: 28356350; PMID: 25620911
Ngrf_fibroblast	SGC	Col6a1	Sdc4	0.0499821	0	COL6A1_SDC4	Col6a1 - Sdc4	COLLAGEN	ECM-Receptor	KEGG: mmu04512
CD163-	DCs	Ccl2	Ccr2	0.0499641	0	CCL2_CCR2	Ccl2 - Ccr2	CCL	Secreted Signaling	KEGG: mmu04060
endothelial	SGC	Ptn	Sdc4	0.0499485	0	PTN_SDC4	Ptn - Sdc4	PTN	Secreted Signaling	PMID: 28356350; PMID: 25620911
Neurons	Neurons	Cadm1	Cadm1	0.049104	0	CADM1_CADM1	Cadm1 - Cadm1	CADM	Cell-Cell Contact	PMID: 24503895
CD163+	Monocytes	Cxcl16	Cxcr6	0.0484854	0	CXCL16_CXCR6	Cxcl16 - Cxcr6	CXCL	Secreted Signaling	KEGG: mmu04060
SGC	Schwann_cells	Jam3	Jam3	0.0483816	0	JAM3_JAM3	Jam3 - Jam3	JAM	Cell-Cell Contact	KEGG: mmu04514
Schwann_cells	SGC	Jam3	Jam3	0.0483816	0	JAM3_JAM3	Jam3 - Jam3	JAM	Cell-Cell Contact	KEGG: mmu04514
Schwann_cells	Neutrophils	Jam3	ITGAM_ITGB2	0.0475474	0	JAM3_ITGAM_ITGB2	Jam3 - (Itgam+Itgb2)	JAM	Cell-Cell Contact	KEGG: mmu04514; PMID: 16118203, PMC2194005
Schwann_cells	endothelial	Jam3	Jam3	0.0474211	0	JAM3_JAM3	Jam3 - Jam3	JAM	Cell-Cell Contact	KEGG: mmu04514
endothelial	Schwann_cells	Jam3	Jam3	0.0474211	0	JAM3_JAM3	Jam3 - Jam3	JAM	Cell-Cell Contact	KEGG: mmu04514
Ngrf_fibroblast	Schwann_cells	Col1a2	Sdc4	0.0467793	0	COL1A2_SDC4	Col1a2 - Sdc4	COLLAGEN	ECM-Receptor	KEGG: mmu04512
Sfrp_fibroblast	Monocytes	Mdk	Ncl	0.0464583	0	MDK_NCL	Mdk - Ncl	MK	Secreted Signaling	PMID: 28356350
Sfrp_fibroblast	SGC	Mdk	Sdc4	0.0463375	0	MDK_SDC4	Mdk - Sdc4	MK	Secreted Signaling	PMID: 28356350
endothelial	Schwann_cells	Jam2	Jam3	0.0454999	0	JAM2_JAM3	Jam2 - Jam3	JAM	Cell-Cell Contact	PMC1237098; PMID: 11590146
Schwann_cells	endothelial	Jam3	Jam2	0.0454999	0	JAM3_JAM2	Jam3 - Jam2	JAM	Cell-Cell Contact	KEGG: mmu04514
Ngrf_fibroblast	Schwann_cells	Col1a1	Sdc4	0.0454273	0	COL1A1_SDC4	Col1a1 - Sdc4	COLLAGEN	ECM-Receptor	KEGG: mmu04512
CD163-	CD163-	Ccl6	Ccr2	0.045381	0	CCL6_CCR2	Ccl6 - Ccr2	CCL	Secreted Signaling	KEGG: mmu04060
Monocytes	Neutrophils	Thy1	ITGAM_ITGB2	0.0453639	0	THY1_ITGAM_ITGB2	Thy1 - (Itgam+Itgb2)	THY1	Cell-Cell Contact	PMID: 15850796
Sfrp_fibroblast	Schwann_cells	Col1a2	Sdc4	0.0453263	0	COL1A2_SDC4	Col1a2 - Sdc4	COLLAGEN	ECM-Receptor	KEGG: mmu04512
Ngrf_fibroblast	CD163-	Ccl7	Ccr2	0.0448821	0	CCL7_CCR2	Ccl7 - Ccr2	CCL	Secreted Signaling	KEGG: mmu04060
Sfrp_fibroblast	Schwann_cells	Col1a1	Sdc4	0.0448735	0	COL1A1_SDC4	Col1a1 - Sdc4	COLLAGEN	ECM-Receptor	KEGG: mmu04512
Ngrf_fibroblast	SMC	Mdk	Ncl	0.044696	0	MDK_NCL	Mdk - Ncl	MK	Secreted Signaling	PMID: 28356350
DCs	CD163-	Ccl6	Ccr2	0.0446697	0	CCL6_CCR2	Ccl6 - Ccr2	CCL	Secreted Signaling	KEGG: mmu04060
Ngrf_fibroblast	SMC	Mdk	Sdc2	0.0446298	0	MDK_SDC2	Mdk - Sdc2	MK	Secreted Signaling	PMID: 28356350
CD163+	B_cells	Cd52	Siglecg	0.0443626	0	CD52_SIGLECG	Cd52 - Siglecg	CD52	Cell-Cell Contact	PMID: 23685786
CD163-	DCs	Ccl6	Ccr2	0.0434638	0	CCL6_CCR2	Ccl6 - Ccr2	CCL	Secreted Signaling	KEGG: mmu04060
SGC	DCs	Mif	CD74_CD44	0.0431241	0	MIF_CD74_CD44	Mif - (Cd74+Cd44)	MIF	Secreted Signaling	PMID: 29637711; PMID: 26175090
Ngrf_fibroblast	DCs	Ccl7	Ccr2	0.042985	0	CCL7_CCR2	Ccl7 - Ccr2	CCL	Secreted Signaling	KEGG: mmu04060
DCs	DCs	Ccl6	Ccr2	0.0427812	0	CCL6_CCR2	Ccl6 - Ccr2	CCL	Secreted Signaling	KEGG: mmu04060
CD163-	Schwann_cells	Psap	Gpr37l1	0.0419016	0	PSAP_GPR37L1	Psap - Gpr37l1	PSAP	Secreted Signaling	PMID: 23690594
DCs	CD163+	Ptprc	Mrc1	0.0415019	0	PTPRC_MRC1	Ptprc - Mrc1	CD45	Cell-Cell Contact	PMID: 27601670; PMID: 10575006
Ngrf_fibroblast	pericytes	Col1a2	Sdc1	0.0408876	0	COL1A2_SDC1	Col1a2 - Sdc1	COLLAGEN	ECM-Receptor	KEGG: mmu04512
DCs	Schwann_cells	Psap	Gpr37l1	0.0407943	0	PSAP_GPR37L1	Psap - Gpr37l1	PSAP	Secreted Signaling	PMID: 23690594
Ngrf_fibroblast	SGC	Col9a2	Sdc4	0.0400514	0	COL9A2_SDC4	Col9a2 - Sdc4	COLLAGEN	ECM-Receptor	KEGG: mmu04512
Ngrf_fibroblast	pericytes	Col1a1	Sdc1	0.0396989	0	COL1A1_SDC1	Col1a1 - Sdc1	COLLAGEN	ECM-Receptor	KEGG: mmu04512
Sfrp_fibroblast	pericytes	Col1a2	Sdc1	0.0396101	0	COL1A2_SDC1	Col1a2 - Sdc1	COLLAGEN	ECM-Receptor	KEGG: mmu04512
endothelial	SMC	Ptn	Ncl	0.0394796	0	PTN_NCL	Ptn - Ncl	PTN	Secreted Signaling	PMID: 28356350; PMID: 25620911
endothelial	SMC	Ptn	Sdc2	0.0394208	0	PTN_SDC2	Ptn - Sdc2	PTN	Secreted Signaling	PMID: 28356350; PMID: 25620911
Sfrp_fibroblast	pericytes	Col1a1	Sdc1	0.039212	0	COL1A1_SDC1	Col1a1 - Sdc1	COLLAGEN	ECM-Receptor	KEGG: mmu04512
Monocytes	DCs	Mif	CD74_CD44	0.0390136	0	MIF_CD74_CD44	Mif - (Cd74+Cd44)	MIF	Secreted Signaling	PMID: 29637711; PMID: 26175090
Ngrf_fibroblast	endothelial	Mdk	Ncl	0.038613	0	MDK_NCL	Mdk - Ncl	MK	Secreted Signaling	PMID: 28356350
endothelial	Schwann_cells	F11r	Jam3	0.0383916	0	F11R_JAM3	F11r - Jam3	JAM	Cell-Cell Contact	KEGG: mmu04514
Schwann_cells	endothelial	Jam3	F11r	0.0383916	0	JAM3_F11R	Jam3 - F11r	JAM	Cell-Cell Contact	KEGG: mmu04514
Neutrophils	SGC	Psap	Gpr37l1	0.0382482	0	PSAP_GPR37L1	Psap - Gpr37l1	PSAP	Secreted Signaling	PMID: 23690594
Ngrf_fibroblast	Sfrp_fibroblast	Mdk	Lrp1	0.0382382	0	MDK_LRP1	Mdk - Lrp1	MK	Secreted Signaling	PMID: 28356350
Ngrf_fibroblast	Sfrp_fibroblast	Mdk	Sdc2	0.0377857	0	MDK_SDC2	Mdk - Sdc2	MK	Secreted Signaling	PMID: 28356350
CD163+	Monocytes	Cd86	Cd28	0.0376083	0	CD86_CD28	Cd86 - Cd28	CD86	Cell-Cell Contact	PMID: 23954143
SMC	SMC	Jam3	Jam3	0.0373814	0	JAM3_JAM3	Jam3 - Jam3	JAM	Cell-Cell Contact	KEGG: mmu04514
Sfrp_fibroblast	DCs	Mif	CD74_CD44	0.0373188	0	MIF_CD74_CD44	Mif - (Cd74+Cd44)	MIF	Secreted Signaling	PMID: 29637711; PMID: 26175090
Sfrp_fibroblast	SMC	Mdk	Ncl	0.0365963	0	MDK_NCL	Mdk - Ncl	MK	Secreted Signaling	PMID: 28356350
Sfrp_fibroblast	SMC	Mdk	Sdc2	0.0365416	0	MDK_SDC2	Mdk - Sdc2	MK	Secreted Signaling	PMID: 28356350
Neutrophils	Neutrophils	Anxa1	Fpr1	0.0364685	0	ANXA1_FPR1	Anxa1 - Fpr1	ANNEXIN	Secreted Signaling	PMID: 23230437
Ngrf_fibroblast	CD163+	Col1a2	Sdc4	0.0363751	0	COL1A2_SDC4	Col1a2 - Sdc4	COLLAGEN	ECM-Receptor	KEGG: mmu04512
Ngrf_fibroblast	Ngrf_fibroblast	Mdk	Lrp1	0.0359588	0	MDK_LRP1	Mdk - Lrp1	MK	Secreted Signaling	PMID: 28356350
SMC	DCs	Mif	CD74_CD44	0.0359336	0	MIF_CD74_CD44	Mif - (Cd74+Cd44)	MIF	Secreted Signaling	PMID: 29637711; PMID: 26175090
Schwann_cells	Schwann_cells	Mag	Mag	0.0358064	0	MAG_MAG	Mag - Mag	MAG	Cell-Cell Contact	KEGG: mmu04514
Ngrf_fibroblast	DCs	Mdk	Ncl	0.0357471	0	MDK_NCL	Mdk - Ncl	MK	Secreted Signaling	PMID: 28356350
CD163+	Schwann_cells	Psap	Gpr37l1	0.0353979	0	PSAP_GPR37L1	Psap - Gpr37l1	PSAP	Secreted Signaling	PMID: 23690594
Ngrf_fibroblast	CD163+	Col1a1	Sdc4	0.0353126	0	COL1A1_SDC4	Col1a1 - Sdc4	COLLAGEN	ECM-Receptor	KEGG: mmu04512
SMC	SGC	Jam3	Jam3	0.035266	0	JAM3_JAM3	Jam3 - Jam3	JAM	Cell-Cell Contact	KEGG: mmu04514
SGC	SMC	Jam3	Jam3	0.035266	0	JAM3_JAM3	Jam3 - Jam3	JAM	Cell-Cell Contact	KEGG: mmu04514
Sfrp_fibroblast	CD163+	Col1a2	Sdc4	0.0352333	0	COL1A2_SDC4	Col1a2 - Sdc4	COLLAGEN	ECM-Receptor	KEGG: mmu04512
Sfrp_fibroblast	SGC	Col6a3	Sdc4	0.0352034	0	COL6A3_SDC4	Col6a3 - Sdc4	COLLAGEN	ECM-Receptor	KEGG: mmu04512
Neutrophils	Neutrophils	Anxa1	Fpr2	0.0351528	0	ANXA1_FPR2	Anxa1 - Fpr2	ANNEXIN	Secreted Signaling	PMID: 23230437
Neurons	endothelial	Cadm1	Cadm1	0.0350938	0	CADM1_CADM1	Cadm1 - Cadm1	CADM	Cell-Cell Contact	PMID: 24503895
endothelial	Neurons	Cadm1	Cadm1	0.0350938	0	CADM1_CADM1	Cadm1 - Cadm1	CADM	Cell-Cell Contact	PMID: 24503895
Sfrp_fibroblast	CD163+	Col1a1	Sdc4	0.0348776	0	COL1A1_SDC4	Col1a1 - Sdc4	COLLAGEN	ECM-Receptor	KEGG: mmu04512
SMC	Neutrophils	Jam3	ITGAM_ITGB2	0.0346497	0	JAM3_ITGAM_ITGB2	Jam3 - (Itgam+Itgb2)	JAM	Cell-Cell Contact	KEGG: mmu04514; PMID: 16118203, PMC2194005
SMC	endothelial	Jam3	Jam3	0.0345564	0	JAM3_JAM3	Jam3 - Jam3	JAM	Cell-Cell Contact	KEGG: mmu04514
endothelial	SMC	Jam3	Jam3	0.0345564	0	JAM3_JAM3	Jam3 - Jam3	JAM	Cell-Cell Contact	KEGG: mmu04514
Schwann_cells	Neutrophils	Jam3	ITGAM_ITGB2L	0.0344649	0	JAM3_ITGAM_ITGB2L	Jam3 - (Itgam+Itgb2l)	JAM	Cell-Cell Contact	KEGG: mmu04514;
Sfrp_fibroblast	CD163-	Gas6	Axl	0.0343333	0	GAS6_AXL	Gas6 - Axl	GAS	Secreted Signaling	PMID: 27801848
endothelial	endothelial	Ptn	Ncl	0.0340812	0	PTN_NCL	Ptn - Ncl	PTN	Secreted Signaling	PMID: 28356350; PMID: 25620911
CD163-	Monocytes	Pf4	Cxcr3	0.0339884	0	CXCL4_CXCR3	Cxcl4 - Cxcr3	CXCL	Secreted Signaling	KEGG: mmu04060
CD163-	Monocytes	Pf4	Cxcr3	0.0339884	0	PF4_CXCR3	Pf4 - Cxcr3	CXCL	Secreted Signaling	KEGG: mmu04060
Ngrf_fibroblast	Sfrp_fibroblast	Mdk	Ncl	0.0338217	0	MDK_NCL	Mdk - Ncl	MK	Secreted Signaling	PMID: 28356350
endothelial	B_cells	Lgals9	Ighm	0.0336872	0	LGALS9_IGHM	Lgals9 - Ighm	GALECTIN	Secreted Signaling	PMID: 30120235
SMC	CD163+	Il34	Csf1r	0.0334453	0	IL34_CSF1R	Il34 - Csf1r	CSF	Secreted Signaling	KEGG: mmu04060
endothelial	Sfrp_fibroblast	Ptn	Sdc2	0.0333477	0	PTN_SDC2	Ptn - Sdc2	PTN	Secreted Signaling	PMID: 28356350; PMID: 25620911
SGC	SGC	Jam3	Jam3	0.0332661	0	JAM3_JAM3	Jam3 - Jam3	JAM	Cell-Cell Contact	KEGG: mmu04514
endothelial	SMC	Jam2	Jam3	0.0331383	0	JAM2_JAM3	Jam2 - Jam3	JAM	Cell-Cell Contact	PMC1237098; PMID: 11590146
SMC	endothelial	Jam3	Jam2	0.0331383	0	JAM3_JAM2	Jam3 - Jam2	JAM	Cell-Cell Contact	KEGG: mmu04514
Ngrf_fibroblast	CD163-	Mdk	Ncl	0.0329761	0	MDK_NCL	Mdk - Ncl	MK	Secreted Signaling	PMID: 28356350
SGC	Neutrophils	Jam3	ITGAM_ITGB2	0.0326836	0	JAM3_ITGAM_ITGB2	Jam3 - (Itgam+Itgb2)	JAM	Cell-Cell Contact	KEGG: mmu04514; PMID: 16118203, PMC2194005
SGC	endothelial	Jam3	Jam3	0.0325955	0	JAM3_JAM3	Jam3 - Jam3	JAM	Cell-Cell Contact	KEGG: mmu04514
endothelial	SGC	Jam3	Jam3	0.0325955	0	JAM3_JAM3	Jam3 - Jam3	JAM	Cell-Cell Contact	KEGG: mmu04514
Ngrf_fibroblast	CD163-	Col1a2	Sdc4	0.0324681	0	COL1A2_SDC4	Col1a2 - Sdc4	COLLAGEN	ECM-Receptor	KEGG: mmu04512
endothelial	Neutrophils	Jam3	ITGAM_ITGB2	0.0320243	0	JAM3_ITGAM_ITGB2	Jam3 - (Itgam+Itgb2)	JAM	Cell-Cell Contact	KEGG: mmu04514; PMID: 16118203, PMC2194005
endothelial	endothelial	Jam3	Jam3	0.0319379	0	JAM3_JAM3	Jam3 - Jam3	JAM	Cell-Cell Contact	KEGG: mmu04514
Schwann_cells	Sfrp_fibroblast	Mpz	Mpzl1	0.0318502	0	MPZ_MPZL1	Mpz - Mpzl1	MPZ	Cell-Cell Contact	KEGG: mmu04514
Sfrp_fibroblast	endothelial	Mdk	Ncl	0.0315792	0	MDK_NCL	Mdk - Ncl	MK	Secreted Signaling	PMID: 28356350
endothelial	DCs	Ptn	Ncl	0.0315406	0	PTN_NCL	Ptn - Ncl	PTN	Secreted Signaling	PMID: 28356350; PMID: 25620911
Ngrf_fibroblast	CD163-	Col1a1	Sdc4	0.0315161	0	COL1A1_SDC4	Col1a1 - Sdc4	COLLAGEN	ECM-Receptor	KEGG: mmu04512
Sfrp_fibroblast	CD163-	Col1a2	Sdc4	0.031445	0	COL1A2_SDC4	Col1a2 - Sdc4	COLLAGEN	ECM-Receptor	KEGG: mmu04512
Sfrp_fibroblast	B_cells	Lgals9	Ighm	0.0313923	0	LGALS9_IGHM	Lgals9 - Ighm	GALECTIN	Secreted Signaling	PMID: 30120235
Sfrp_fibroblast	Sfrp_fibroblast	Mdk	Lrp1	0.0312705	0	MDK_LRP1	Mdk - Lrp1	MK	Secreted Signaling	PMID: 28356350
endothelial	SGC	Jam2	Jam3	0.0312552	0	JAM2_JAM3	Jam2 - Jam3	JAM	Cell-Cell Contact	PMC1237098; PMID: 11590146
SGC	endothelial	Jam3	Jam2	0.0312552	0	JAM3_JAM2	Jam3 - Jam2	JAM	Cell-Cell Contact	KEGG: mmu04514
Sfrp_fibroblast	CD163-	Col1a1	Sdc4	0.0311263	0	COL1A1_SDC4	Col1a1 - Sdc4	COLLAGEN	ECM-Receptor	KEGG: mmu04512
Sfrp_fibroblast	Sfrp_fibroblast	Mdk	Sdc2	0.0308978	0	MDK_SDC2	Mdk - Sdc2	MK	Secreted Signaling	PMID: 28356350
endothelial	endothelial	Mpzl1	Mpzl1	0.0307296	0	MPZL1_MPZL1	Mpzl1 - Mpzl1	MPZ	Cell-Cell Contact	KEGG: mmu04514
endothelial	endothelial	Jam2	Jam3	0.0306238	0	JAM2_JAM3	Jam2 - Jam3	JAM	Cell-Cell Contact	PMC1237098; PMID: 11590146
endothelial	endothelial	Jam3	Jam2	0.0306238	0	JAM3_JAM2	Jam3 - Jam2	JAM	Cell-Cell Contact	KEGG: mmu04514
Ngrf_fibroblast	Schwann_cells	Psap	Gpr37l1	0.0304832	0	PSAP_GPR37L1	Psap - Gpr37l1	PSAP	Secreted Signaling	PMID: 23690594
Sfrp_fibroblast	B_cells	Comp	Cd47	0.0304586	0	COMP_CD47	Comp - Cd47	THBS	ECM-Receptor	KEGG: mmu04512
CD163+	CD163-	Gas6	Axl	0.0301482	0	GAS6_AXL	Gas6 - Axl	GAS	Secreted Signaling	PMID: 27801848
Ngrf_fibroblast	Neurons	Mdk	Ncl	0.0298997	0	MDK_NCL	Mdk - Ncl	MK	Secreted Signaling	PMID: 28356350
endothelial	Sfrp_fibroblast	Ptn	Ncl	0.0298348	0	PTN_NCL	Ptn - Ncl	PTN	Secreted Signaling	PMID: 28356350; PMID: 25620911
Sfrp_fibroblast	Ngrf_fibroblast	Mdk	Lrp1	0.0293937	0	MDK_LRP1	Mdk - Lrp1	MK	Secreted Signaling	PMID: 28356350
endothelial	endothelial	Jam2	Jam2	0.0293621	0	JAM2_JAM2	Jam2 - Jam2	JAM	Cell-Cell Contact	KEGG: mmu04514
Sfrp_fibroblast	DCs	Mdk	Ncl	0.0292195	0	MDK_NCL	Mdk - Ncl	MK	Secreted Signaling	PMID: 28356350
endothelial	CD163-	Ptn	Ncl	0.0290859	0	PTN_NCL	Ptn - Ncl	PTN	Secreted Signaling	PMID: 28356350; PMID: 25620911
endothelial	CD163-	Gas6	Axl	0.028344	0	GAS6_AXL	Gas6 - Axl	GAS	Secreted Signaling	PMID: 27801848
Monocytes	CD163+	Ccl5	Ccr5	0.028255	0	CCL5_CCR5	Ccl5 - Ccr5	CCL	Secreted Signaling	KEGG: mmu04060
endothelial	SMC	F11r	Jam3	0.0279047	0	F11R_JAM3	F11r - Jam3	JAM	Cell-Cell Contact	KEGG: mmu04514
SMC	endothelial	Jam3	F11r	0.0279047	0	JAM3_F11R	Jam3 - F11r	JAM	Cell-Cell Contact	KEGG: mmu04514
Sfrp_fibroblast	Schwann_cells	Col6a1	Sdc4	0.0279046	0	COL6A1_SDC4	Col6a1 - Sdc4	COLLAGEN	ECM-Receptor	KEGG: mmu04512
Sfrp_fibroblast	Sfrp_fibroblast	Mdk	Ncl	0.0276356	0	MDK_NCL	Mdk - Ncl	MK	Secreted Signaling	PMID: 28356350
Ngrf_fibroblast	Sfrp_fibroblast	Col1a2	Sdc4	0.0273628	0	COL1A2_SDC4	Col1a2 - Sdc4	COLLAGEN	ECM-Receptor	KEGG: mmu04512
Sfrp_fibroblast	Schwann_cells	Psap	Gpr37l1	0.0273583	0	PSAP_GPR37L1	Psap - Gpr37l1	PSAP	Secreted Signaling	PMID: 23690594
Schwann_cells	Schwann_cells	Psap	Gpr37l1	0.0270583	0	PSAP_GPR37L1	Psap - Gpr37l1	PSAP	Secreted Signaling	PMID: 23690594
Sfrp_fibroblast	CD163-	Mdk	Ncl	0.0269404	0	MDK_NCL	Mdk - Ncl	MK	Secreted Signaling	PMID: 28356350
Monocytes	Neutrophils	Ccl5	Ccr1	0.0268582	0	CCL5_CCR1	Ccl5 - Ccr1	CCL	Secreted Signaling	KEGG: mmu04060
Ngrf_fibroblast	Sfrp_fibroblast	Col1a1	Sdc4	0.0265563	0	COL1A1_SDC4	Col1a1 - Sdc4	COLLAGEN	ECM-Receptor	KEGG: mmu04512
Sfrp_fibroblast	Sfrp_fibroblast	Col1a2	Sdc4	0.0264961	0	COL1A2_SDC4	Col1a2 - Sdc4	COLLAGEN	ECM-Receptor	KEGG: mmu04512
CD163+	CD163-	Ccl7	Ccr2	0.0264216	0	CCL7_CCR2	Ccl7 - Ccr2	CCL	Secreted Signaling	KEGG: mmu04060
endothelial	Neurons	Ptn	Ncl	0.0263625	0	PTN_NCL	Ptn - Ncl	PTN	Secreted Signaling	PMID: 28356350; PMID: 25620911
Ngrf_fibroblast	DCs	Col1a2	Cd44	0.0263432	0	COL1A2_CD44	Col1a2 - Cd44	COLLAGEN	ECM-Receptor	KEGG: mmu04512
endothelial	SGC	F11r	Jam3	0.026311	0	F11R_JAM3	F11r - Jam3	JAM	Cell-Cell Contact	KEGG: mmu04514
SGC	endothelial	Jam3	F11r	0.026311	0	JAM3_F11R	Jam3 - F11r	JAM	Cell-Cell Contact	KEGG: mmu04514
Sfrp_fibroblast	Sfrp_fibroblast	Col1a1	Sdc4	0.0262262	0	COL1A1_SDC4	Col1a1 - Sdc4	COLLAGEN	ECM-Receptor	KEGG: mmu04512
CD163-	CD163+	Ccl4	Ccr5	0.0258455	0	CCL4_CCR5	Ccl4 - Ccr5	CCL	Secreted Signaling	KEGG: mmu04060
endothelial	endothelial	F11r	Jam3	0.0257768	0	F11R_JAM3	F11r - Jam3	JAM	Cell-Cell Contact	KEGG: mmu04514
endothelial	endothelial	Jam3	F11r	0.0257768	0	JAM3_F11R	Jam3 - F11r	JAM	Cell-Cell Contact	KEGG: mmu04514
Ngrf_fibroblast	DCs	Col1a1	Cd44	0.025566	0	COL1A1_CD44	Col1a1 - Cd44	COLLAGEN	ECM-Receptor	KEGG: mmu04512
Neurons	CD163-	Ccl27a	Ccr2	0.0255532	0	CCL27A_CCR2	Ccl27a - Ccr2	CCL	Secreted Signaling	KEGG: mmu04060
Sfrp_fibroblast	DCs	Col1a2	Cd44	0.025508	0	COL1A2_CD44	Col1a2 - Cd44	COLLAGEN	ECM-Receptor	KEGG: mmu04512
Monocytes	CD163-	Ccl5	Ccr5	0.0254	0	CCL5_CCR5	Ccl5 - Ccr5	CCL	Secreted Signaling	KEGG: mmu04060
CD163+	Monocytes	Ccl12	Ccr2	0.0253619	0	CCL12_CCR2	Ccl12 - Ccr2	CCL	Secreted Signaling	KEGG: mmu04060
CD163+	DCs	Ccl7	Ccr2	0.0252842	0	CCL7_CCR2	Ccl7 - Ccr2	CCL	Secreted Signaling	KEGG: mmu04060
Sfrp_fibroblast	DCs	Col1a1	Cd44	0.0252479	0	COL1A1_CD44	Col1a1 - Cd44	COLLAGEN	ECM-Receptor	KEGG: mmu04512
Neutrophils	B_cells	Thbs1	Cd47	0.0251949	0	THBS1_CD47	Thbs1 - Cd47	THBS	ECM-Receptor	KEGG: mmu04512
endothelial	Neutrophils	Icam2	ITGAM_ITGB2	0.0251702	0	ICAM2_ITGAM_ITGB2	Icam2 - (Itgam+Itgb2)	ICAM	Cell-Cell Contact	KEGG: mmu04514
Sfrp_fibroblast	DCs	Comp	Cd47	0.0250655	0	COMP_CD47	Comp - Cd47	THBS	ECM-Receptor	KEGG: mmu04512
SMC	Neutrophils	Jam3	ITGAM_ITGB2L	0.0250227	0	JAM3_ITGAM_ITGB2L	Jam3 - (Itgam+Itgb2l)	JAM	Cell-Cell Contact	KEGG: mmu04514;
endothelial	endothelial	Cadm1	Cadm1	0.0249759	0	CADM1_CADM1	Cadm1 - Cadm1	CADM	Cell-Cell Contact	PMID: 24503895
endothelial	endothelial	F11r	Jam2	0.0247097	0	F11R_JAM2	F11r - Jam2	JAM	Cell-Cell Contact	KEGG: mmu04514
endothelial	endothelial	Jam2	F11r	0.0247097	0	JAM2_F11R	Jam2 - F11r	JAM	Cell-Cell Contact	KEGG: mmu04514
Neurons	DCs	Ccl27a	Ccr2	0.0244522	0	CCL27A_CCR2	Ccl27a - Ccr2	CCL	Secreted Signaling	KEGG: mmu04060
Sfrp_fibroblast	Neurons	Mdk	Ncl	0.0244128	0	MDK_NCL	Mdk - Ncl	MK	Secreted Signaling	PMID: 28356350
Ngrf_fibroblast	CD163+	Il34	Csf1r	0.0243446	0	IL34_CSF1R	Il34 - Csf1r	CSF	Secreted Signaling	KEGG: mmu04060
Sfrp_fibroblast	pericytes	Col6a1	Sdc1	0.0243295	0	COL6A1_SDC1	Col6a1 - Sdc1	COLLAGEN	ECM-Receptor	KEGG: mmu04512
SMC	CD163-	Il34	Csf1r	0.0243181	0	IL34_CSF1R	Il34 - Csf1r	CSF	Secreted Signaling	KEGG: mmu04060
CD163+	CD163+	Ccl12	Ccr2	0.0241899	0	CCL12_CCR2	Ccl12 - Ccr2	CCL	Secreted Signaling	KEGG: mmu04060
CD163-	CD163-	Ccl12	Ccr2	0.0241814	0	CCL12_CCR2	Ccl12 - Ccr2	CCL	Secreted Signaling	KEGG: mmu04060
Ngrf_fibroblast	Neutrophils	Col1a2	Cd44	0.0241656	0	COL1A2_CD44	Col1a2 - Cd44	COLLAGEN	ECM-Receptor	KEGG: mmu04512
B_cells	Monocytes	Lgals9	Ptprc	0.024032	0	LGALS9_CD45	Lgals9 - Cd45	GALECTIN	Secreted Signaling	PMID: 30120235
SGC	Neutrophils	Jam3	ITGAM_ITGB2L	0.0235895	0	JAM3_ITGAM_ITGB2L	Jam3 - (Itgam+Itgb2l)	JAM	Cell-Cell Contact	KEGG: mmu04514;
Ngrf_fibroblast	Neutrophils	Col1a1	Cd44	0.0234511	0	COL1A1_CD44	Col1a1 - Cd44	COLLAGEN	ECM-Receptor	KEGG: mmu04512
Sfrp_fibroblast	Neutrophils	Col1a2	Cd44	0.0233978	0	COL1A2_CD44	Col1a2 - Cd44	COLLAGEN	ECM-Receptor	KEGG: mmu04512
Ngrf_fibroblast	CD163-	Gas6	Axl	0.0233393	0	GAS6_AXL	Gas6 - Axl	GAS	Secreted Signaling	PMID: 27801848
Neurons	Schwann_cells	Psap	Gpr37l1	0.0233228	0	PSAP_GPR37L1	Psap - Gpr37l1	PSAP	Secreted Signaling	PMID: 23690594
CD163-	CD163-	Ccl4	Ccr5	0.0232282	0	CCL4_CCR5	Ccl4 - Ccr5	CCL	Secreted Signaling	KEGG: mmu04060
Sfrp_fibroblast	Neutrophils	Col1a1	Cd44	0.0231587	0	COL1A1_CD44	Col1a1 - Cd44	COLLAGEN	ECM-Receptor	KEGG: mmu04512
CD163-	DCs	Ccl12	Ccr2	0.0231381	0	CCL12_CCR2	Ccl12 - Ccr2	CCL	Secreted Signaling	KEGG: mmu04060
SMC	Schwann_cells	Psap	Gpr37l1	0.0231127	0	PSAP_GPR37L1	Psap - Gpr37l1	PSAP	Secreted Signaling	PMID: 23690594
endothelial	Neutrophils	Jam3	ITGAM_ITGB2L	0.0231093	0	JAM3_ITGAM_ITGB2L	Jam3 - (Itgam+Itgb2l)	JAM	Cell-Cell Contact	KEGG: mmu04514;
CD163-	CD163+	Ccl3	Ccr5	0.0229402	0	CCL3_CCR5	Ccl3 - Ccr5	CCL	Secreted Signaling	KEGG: mmu04060
pericytes	Schwann_cells	Psap	Gpr37l1	0.0229159	0	PSAP_GPR37L1	Psap - Gpr37l1	PSAP	Secreted Signaling	PMID: 23690594
Ngrf_fibroblast	Schwann_cells	Mdk	Sdc4	0.0219233	0	MDK_SDC4	Mdk - Sdc4	MK	Secreted Signaling	PMID: 28356350
endothelial	Schwann_cells	Psap	Gpr37l1	0.0218876	0	PSAP_GPR37L1	Psap - Gpr37l1	PSAP	Secreted Signaling	PMID: 23690594
CD163-	Neutrophils	Ccl3	Ccr1	0.0218002	0	CCL3_CCR1	Ccl3 - Ccr1	CCL	Secreted Signaling	KEGG: mmu04060
CD163+	CD163+	Ccl4	Ccr5	0.0217575	0	CCL4_CCR5	Ccl4 - Ccr5	CCL	Secreted Signaling	KEGG: mmu04060
Sfrp_fibroblast	CD163+	Col6a1	Sdc4	0.0216032	0	COL6A1_SDC4	Col6a1 - Sdc4	COLLAGEN	ECM-Receptor	KEGG: mmu04512
SGC	Schwann_cells	Psap	Gpr37l1	0.0214792	0	PSAP_GPR37L1	Psap - Gpr37l1	PSAP	Secreted Signaling	PMID: 23690594
Sfrp_fibroblast	Sfrp_fibroblast	Comp	Cd47	0.021088	0	COMP_CD47	Comp - Cd47	THBS	ECM-Receptor	KEGG: mmu04512
SGC	SGC	Col1a2	Sdc4	0.0209221	0	COL1A2_SDC4	Col1a2 - Sdc4	COLLAGEN	ECM-Receptor	KEGG: mmu04512
Ngrf_fibroblast	pericytes	Mdk	Ncl	0.0208404	0	MDK_NCL	Mdk - Ncl	MK	Secreted Signaling	PMID: 28356350
endothelial	endothelial	F11r	F11r	0.0207787	0	F11R_F11R	F11r - F11r	JAM	Cell-Cell Contact	KEGG: mmu04514
Neutrophils	DCs	Thbs1	Cd47	0.0207139	0	THBS1_CD47	Thbs1 - Cd47	THBS	ECM-Receptor	KEGG: mmu04512
DCs	B_cells	Lgals9	Ighm	0.0206793	0	LGALS9_IGHM	Lgals9 - Ighm	GALECTIN	Secreted Signaling	PMID: 30120235
Sfrp_fibroblast	SGC	Comp	Sdc4	0.0206395	0	COMP_SDC4	Comp - Sdc4	THBS	ECM-Receptor	KEGG: mmu04512
CD163-	CD163-	Ccl3	Ccr5	0.0206109	0	CCL3_CCR5	Ccl3 - Ccr5	CCL	Secreted Signaling	KEGG: mmu04060
Schwann_cells	SGC	Col1a2	Sdc4	0.0205528	0	COL1A2_SDC4	Col1a2 - Sdc4	COLLAGEN	ECM-Receptor	KEGG: mmu04512
CD163+	CD163+	Ccl3	Ccr5	0.0202853	0	CCL3_CCR5	Ccl3 - Ccr5	CCL	Secreted Signaling	KEGG: mmu04060
CD163+	Monocytes	Ccl2	Ccr2	0.0201967	0	CCL2_CCR2	Ccl2 - Ccr2	CCL	Secreted Signaling	KEGG: mmu04060
Ngrf_fibroblast	B_cells	Mdk	Ncl	0.0200937	0	MDK_NCL	Mdk - Ncl	MK	Secreted Signaling	PMID: 28356350
Sfrp_fibroblast	endothelial	Comp	Cd47	0.0197751	0	COMP_CD47	Comp - Cd47	THBS	ECM-Receptor	KEGG: mmu04512
Sfrp_fibroblast	Schwann_cells	Col6a2	Sdc4	0.0197457	0	COL6A2_SDC4	Col6a2 - Sdc4	COLLAGEN	ECM-Receptor	KEGG: mmu04512
CD163+	CD163-	Ccl4	Ccr5	0.0195458	0	CCL4_CCR5	Ccl4 - Ccr5	CCL	Secreted Signaling	KEGG: mmu04060
endothelial	SMC	Cxcl12	Ackr3	0.0195153	0	CXCL12_ACKR3	Cxcl12 - Ackr3	CXCL	Secreted Signaling	KEGG: mmu04060
Monocytes	SGC	Psap	Gpr37l1	0.0194369	0	PSAP_GPR37L1	Psap - Gpr37l1	PSAP	Secreted Signaling	PMID: 23690594
B_cells	SGC	Psap	Gpr37l1	0.0193792	0	PSAP_GPR37L1	Psap - Gpr37l1	PSAP	Secreted Signaling	PMID: 23690594
Ngrf_fibroblast	Schwann_cells	Col6a1	Sdc4	0.0193243	0	COL6A1_SDC4	Col6a1 - Sdc4	COLLAGEN	ECM-Receptor	KEGG: mmu04512
endothelial	Schwann_cells	Ptn	Sdc4	0.0193109	0	PTN_SDC4	Ptn - Sdc4	PTN	Secreted Signaling	PMID: 28356350; PMID: 25620911
CD163+	Neutrophils	Ccl3	Ccr1	0.0192746	0	CCL3_CCR1	Ccl3 - Ccr1	CCL	Secreted Signaling	KEGG: mmu04060
CD163+	CD163+	Ccl2	Ccr2	0.0192587	0	CCL2_CCR2	Ccl2 - Ccr2	CCL	Secreted Signaling	KEGG: mmu04060
Sfrp_fibroblast	CD163-	Col6a1	Sdc4	0.0192511	0	COL6A1_SDC4	Col6a1 - Sdc4	COLLAGEN	ECM-Receptor	KEGG: mmu04512
Neurons	B_cells	Lgals9	Ighm	0.0191889	0	LGALS9_IGHM	Lgals9 - Ighm	GALECTIN	Secreted Signaling	PMID: 30120235
Ngrf_fibroblast	pericytes	Mdk	Sdc1	0.0190994	0	MDK_SDC1	Mdk - Sdc1	MK	Secreted Signaling	PMID: 28356350
Monocytes	B_cells	Lgals9	Ighm	0.0189403	0	LGALS9_IGHM	Lgals9 - Ighm	GALECTIN	Secreted Signaling	PMID: 30120235
B_cells	CD163+	Ptprc	Mrc1	0.0188684	0	PTPRC_MRC1	Ptprc - Mrc1	CD45	Cell-Cell Contact	PMID: 27601670; PMID: 10575006
Neurons	SMC	Mif	Ackr3	0.018806	0	MIF_ACKR3	Mif - Ackr3	MIF	Secreted Signaling	PMID: 26175090
endothelial	pericytes	Ptn	Ncl	0.0183547	0	PTN_NCL	Ptn - Ncl	PTN	Secreted Signaling	PMID: 28356350; PMID: 25620911
CD163+	CD163-	Ccl3	Ccr5	0.0182205	0	CCL3_CCR5	Ccl3 - Ccr5	CCL	Secreted Signaling	KEGG: mmu04060
pericytes	SGC	Col6a1	Sdc4	0.0181808	0	COL6A1_SDC4	Col6a1 - Sdc4	COLLAGEN	ECM-Receptor	KEGG: mmu04512
endothelial	Neutrophils	Icam2	ITGAM_ITGB2L	0.0181275	0	ICAM2_ITGAM_ITGB2L	Icam2 - (Itgam+Itgb2l)	ICAM	Cell-Cell Contact	KEGG: mmu04514
Sfrp_fibroblast	Neutrophils	Comp	Cd47	0.0178984	0	COMP_CD47	Comp - Cd47	THBS	ECM-Receptor	KEGG: mmu04512
Sfrp_fibroblast	Schwann_cells	Mdk	Sdc4	0.0178732	0	MDK_SDC4	Mdk - Sdc4	MK	Secreted Signaling	PMID: 28356350
Schwann_cells	pericytes	Jam3	Jam3	0.0177968	0	JAM3_JAM3	Jam3 - Jam3	JAM	Cell-Cell Contact	KEGG: mmu04514
pericytes	Schwann_cells	Jam3	Jam3	0.0177968	0	JAM3_JAM3	Jam3 - Jam3	JAM	Cell-Cell Contact	KEGG: mmu04514
endothelial	B_cells	Ptn	Ncl	0.0176954	0	PTN_NCL	Ptn - Ncl	PTN	Secreted Signaling	PMID: 28356350; PMID: 25620911
Ngrf_fibroblast	CD163-	Il34	Csf1r	0.0176557	0	IL34_CSF1R	Il34 - Csf1r	CSF	Secreted Signaling	KEGG: mmu04060
pericytes	SGC	Col4a1	Sdc4	0.0175288	0	COL4A1_SDC4	Col4a1 - Sdc4	COLLAGEN	ECM-Receptor	KEGG: mmu04512
pericytes	SGC	Col1a2	Sdc4	0.0174327	0	COL1A2_SDC4	Col1a2 - Sdc4	COLLAGEN	ECM-Receptor	KEGG: mmu04512
Neutrophils	Sfrp_fibroblast	Thbs1	Cd47	0.0174147	0	THBS1_CD47	Thbs1 - Cd47	THBS	ECM-Receptor	KEGG: mmu04512
CD163-	Monocytes	Ccl2	Ccr2	0.017353	0	CCL2_CCR2	Ccl2 - Ccr2	CCL	Secreted Signaling	KEGG: mmu04060
SGC	Ngrf_fibroblast	Ptn	Sdc2	0.0173512	0	PTN_SDC2	Ptn - Sdc2	PTN	Secreted Signaling	PMID: 28356350; PMID: 25620911
Sfrp_fibroblast	endothelial	Pgf	Flt1	0.0173373	0	PGF_VEGFR1	Pgf - Vegfr1	VEGF	Secreted Signaling	KEGG: mmu04370; PMID: 16633338
endothelial	Sfrp_fibroblast	Cxcl12	Ackr3	0.0173359	0	CXCL12_ACKR3	Cxcl12 - Ackr3	CXCL	Secreted Signaling	KEGG: mmu04060
pericytes	DCs	Mif	CD74_CD44	0.0172117	0	MIF_CD74_CD44	Mif - (Cd74+Cd44)	MIF	Secreted Signaling	PMID: 29637711; PMID: 26175090
Sfrp_fibroblast	pericytes	Col6a2	Sdc1	0.0171974	0	COL6A2_SDC1	Col6a2 - Sdc1	COLLAGEN	ECM-Receptor	KEGG: mmu04512
CD163-	CD163-	Ccl7	Ccr2	0.0171686	0	CCL7_CCR2	Ccl7 - Ccr2	CCL	Secreted Signaling	KEGG: mmu04060
pericytes	pericytes	Jag1	Notch3	0.0170597	0	JAG1_NOTCH3	Jag1 - Notch3	NOTCH	Cell-Cell Contact	PMID: 22353464
Neutrophils	SGC	Thbs1	Sdc4	0.0170429	0	THBS1_SDC4	Thbs1 - Sdc4	THBS	ECM-Receptor	KEGG: mmu04512
Sfrp_fibroblast	pericytes	Mdk	Ncl	0.0169869	0	MDK_NCL	Mdk - Ncl	MK	Secreted Signaling	PMID: 28356350
Ngrf_fibroblast	CD163+	Mdk	Sdc4	0.016949	0	MDK_SDC4	Mdk - Sdc4	MK	Secreted Signaling	PMID: 28356350
Ngrf_fibroblast	pericytes	Col6a1	Sdc1	0.0168295	0	COL6A1_SDC1	Col6a1 - Sdc1	COLLAGEN	ECM-Receptor	KEGG: mmu04512
endothelial	pericytes	Ptn	Sdc1	0.0168178	0	PTN_SDC1	Ptn - Sdc1	PTN	Secreted Signaling	PMID: 28356350; PMID: 25620911
Sfrp_fibroblast	B_cells	Thbs2	Cd47	0.0167129	0	THBS2_CD47	Thbs2 - Cd47	THBS	ECM-Receptor	KEGG: mmu04512
Neurons	Sfrp_fibroblast	Mif	Ackr3	0.0167045	0	MIF_ACKR3	Mif - Ackr3	MIF	Secreted Signaling	PMID: 26175090
Sfrp_fibroblast	Neutrophils	Anxa1	Fpr1	0.0165613	0	ANXA1_FPR1	Anxa1 - Fpr1	ANNEXIN	Secreted Signaling	PMID: 23230437
CD163-	CD163+	Ccl2	Ccr2	0.0165448	0	CCL2_CCR2	Ccl2 - Ccr2	CCL	Secreted Signaling	KEGG: mmu04060
Neurons	Neutrophils	Mif	CD74_CD44	0.0164415	0	MIF_CD74_CD44	Mif - (Cd74+Cd44)	MIF	Secreted Signaling	PMID: 29637711; PMID: 26175090
B_cells	DCs	Lgals9	Ptprc	0.0164307	0	LGALS9_CD45	Lgals9 - Cd45	GALECTIN	Secreted Signaling	PMID: 30120235
Sfrp_fibroblast	Neurons	Comp	Cd47	0.0164284	0	COMP_CD47	Comp - Cd47	THBS	ECM-Receptor	KEGG: mmu04512
CD163-	DCs	Ccl7	Ccr2	0.0164228	0	CCL7_CCR2	Ccl7 - Ccr2	CCL	Secreted Signaling	KEGG: mmu04060
CD163+	CD163-	Ccl6	Ccr2	0.0164201	0	CCL6_CCR2	Ccl6 - Ccr2	CCL	Secreted Signaling	KEGG: mmu04060
Sfrp_fibroblast	B_cells	Mdk	Ncl	0.0163759	0	MDK_NCL	Mdk - Ncl	MK	Secreted Signaling	PMID: 28356350
Neutrophils	endothelial	Thbs1	Cd47	0.0163266	0	THBS1_CD47	Thbs1 - Cd47	THBS	ECM-Receptor	KEGG: mmu04512
SMC	pericytes	Pdgfa	Pdgfrb	0.0162911	0	PDGFA_PDGFRB	Pdgfa - Pdgfrb	PDGF	Secreted Signaling	PMID: 15207812
Neurons	pericytes	Pdgfa	Pdgfrb	0.0162222	0	PDGFA_PDGFRB	Pdgfa - Pdgfrb	PDGF	Secreted Signaling	PMID: 15207812
Ngrf_fibroblast	Monocytes	Spp1	ITGA4_ITGB1	0.0162053	0	SPP1_ITGA4_ITGB1	Spp1 - (Itga4+Itgb1)	SPP1	Secreted Signaling	PMID: 21907263
Sfrp_fibroblast	Sfrp_fibroblast	Col6a1	Sdc4	0.0161893	0	COL6A1_SDC4	Col6a1 - Sdc4	COLLAGEN	ECM-Receptor	KEGG: mmu04512
Sfrp_fibroblast	SGC	Fn1	Sdc4	0.0159989	0	FN1_SDC4	Fn1 - Sdc4	FN1	ECM-Receptor	KEGG: mmu04512
Schwann_cells	DCs	Mif	CD74_CD44	0.0159633	0	MIF_CD74_CD44	Mif - (Cd74+Cd44)	MIF	Secreted Signaling	PMID: 29637711; PMID: 26175090
Sfrp_fibroblast	Neutrophils	Anxa1	Fpr2	0.015952	0	ANXA1_FPR2	Anxa1 - Fpr2	ANNEXIN	Secreted Signaling	PMID: 23230437
Monocytes	CD163-	Ptprc	Mrc1	0.0158968	0	PTPRC_MRC1	Ptprc - Mrc1	CD45	Cell-Cell Contact	PMID: 27601670; PMID: 10575006
Sfrp_fibroblast	B_cells	Thbs1	Cd47	0.0158897	0	THBS1_CD47	Thbs1 - Cd47	THBS	ECM-Receptor	KEGG: mmu04512
Sfrp_fibroblast	Monocytes	Comp	Cd47	0.0158237	0	COMP_CD47	Comp - Cd47	THBS	ECM-Receptor	KEGG: mmu04512
Ngrf_fibroblast	Monocytes	Cxcl16	Cxcr6	0.0158119	0	CXCL16_CXCR6	Cxcl16 - Cxcr6	CXCL	Secreted Signaling	KEGG: mmu04060
Ngrf_fibroblast	Schwann_cells	Mdk	Ncl	0.0157998	0	MDK_NCL	Mdk - Ncl	MK	Secreted Signaling	PMID: 28356350
Neutrophils	Neurons	Osm	LIFR_IL6ST	0.0157189	0	OSM_LIFR_IL6ST	Osm - (Lifr+Il6st)	OSM	Secreted Signaling	KEGG: mmu04060
CD163+	DCs	Ccl6	Ccr2	0.0157063	0	CCL6_CCR2	Ccl6 - Ccr2	CCL	Secreted Signaling	KEGG: mmu04060
Ngrf_fibroblast	pericytes	Mdk	Sdc2	0.0157005	0	MDK_SDC2	Mdk - Sdc2	MK	Secreted Signaling	PMID: 28356350
Sfrp_fibroblast	DCs	Col6a1	Cd44	0.0155794	0	COL6A1_CD44	Col6a1 - Cd44	COLLAGEN	ECM-Receptor	KEGG: mmu04512
Sfrp_fibroblast	pericytes	Mdk	Sdc1	0.0155627	0	MDK_SDC1	Mdk - Sdc1	MK	Secreted Signaling	PMID: 28356350
Ngrf_fibroblast	CD163+	Mdk	Ncl	0.0155117	0	MDK_NCL	Mdk - Ncl	MK	Secreted Signaling	PMID: 28356350
Ngrf_fibroblast	Schwann_cells	Col9a2	Sdc4	0.0153862	0	COL9A2_SDC4	Col9a2 - Sdc4	COLLAGEN	ECM-Receptor	KEGG: mmu04512
Neutrophils	CD163-	Ccl6	Ccr2	0.0153336	0	CCL6_CCR2	Ccl6 - Ccr2	CCL	Secreted Signaling	KEGG: mmu04060
Sfrp_fibroblast	CD163+	Col6a2	Sdc4	0.0152578	0	COL6A2_SDC4	Col6a2 - Sdc4	COLLAGEN	ECM-Receptor	KEGG: mmu04512
Ngrf_fibroblast	SGC	Col6a2	Sdc4	0.015257	0	COL6A2_SDC4	Col6a2 - Sdc4	COLLAGEN	ECM-Receptor	KEGG: mmu04512
Neutrophils	endothelial	Osm	LIFR_IL6ST	0.0152345	0	OSM_LIFR_IL6ST	Osm - (Lifr+Il6st)	OSM	Secreted Signaling	KEGG: mmu04060
Ngrf_fibroblast	SGC	Mdk	Sdc2	0.0151879	0	MDK_SDC2	Mdk - Sdc2	MK	Secreted Signaling	PMID: 28356350
Ngrf_fibroblast	CD163-	Mdk	Sdc4	0.0150959	0	MDK_SDC4	Mdk - Sdc4	MK	Secreted Signaling	PMID: 28356350
Ngrf_fibroblast	Neurons	Col1a2	Cd44	0.0150952	0	COL1A2_CD44	Col1a2 - Cd44	COLLAGEN	ECM-Receptor	KEGG: mmu04512
pericytes	pericytes	Pdgfa	Pdgfrb	0.0150721	0	PDGFA_PDGFRB	Pdgfa - Pdgfrb	PDGF	Secreted Signaling	PMID: 15207812
Neurons	Neurons	Cadm3	Cadm3	0.0150398	0	CADM3_CADM3	Cadm3 - Cadm3	CADM	Cell-Cell Contact	KEGG: mmu04514
SGC	Monocytes	Ptn	Ncl	0.0150392	0	PTN_NCL	Ptn - Ncl	PTN	Secreted Signaling	PMID: 28356350; PMID: 25620911
Neutrophils	CD163+	C3	C3ar1	0.0150337	0	C3_C3AR1	C3 - C3ar1	COMPLEMENT	Secreted Signaling	KEGG: mmu04080
CD163-	Monocytes	Ccl6	Ccr2	0.0150283	0	CCL6_CCR2	Ccl6 - Ccr2	CCL	Secreted Signaling	KEGG: mmu04060
SGC	SGC	Ptn	Sdc4	0.0149988	0	PTN_SDC4	Ptn - Sdc4	PTN	Secreted Signaling	PMID: 28356350; PMID: 25620911
CD163-	CD163+	Ptprc	Mrc1	0.0149596	0	PTPRC_MRC1	Ptprc - Mrc1	CD45	Cell-Cell Contact	PMID: 27601670; PMID: 10575006
Ngrf_fibroblast	CD163+	Col6a1	Sdc4	0.0149308	0	COL6A1_SDC4	Col6a1 - Sdc4	COLLAGEN	ECM-Receptor	KEGG: mmu04512
endothelial	CD163+	Ptn	Sdc4	0.0149203	0	PTN_SDC4	Ptn - Sdc4	PTN	Secreted Signaling	PMID: 28356350; PMID: 25620911
Ngrf_fibroblast	Monocytes	Ccl7	Ccr2	0.0148579	0	CCL7_CCR2	Ccl7 - Ccr2	CCL	Secreted Signaling	KEGG: mmu04060
DCs	Monocytes	Ccl6	Ccr2	0.0147854	0	CCL6_CCR2	Ccl6 - Ccr2	CCL	Secreted Signaling	KEGG: mmu04060
Neutrophils	Neutrophils	Thbs1	Cd47	0.0147723	0	THBS1_CD47	Thbs1 - Cd47	THBS	ECM-Receptor	KEGG: mmu04512
Neutrophils	DCs	Ccl6	Ccr2	0.0146663	0	CCL6_CCR2	Ccl6 - Ccr2	CCL	Secreted Signaling	KEGG: mmu04060
Ngrf_fibroblast	Neurons	Col1a1	Cd44	0.0146449	0	COL1A1_CD44	Col1a1 - Cd44	COLLAGEN	ECM-Receptor	KEGG: mmu04512
Sfrp_fibroblast	Neurons	Col1a2	Cd44	0.0146112	0	COL1A2_CD44	Col1a2 - Cd44	COLLAGEN	ECM-Receptor	KEGG: mmu04512
Ngrf_fibroblast	Monocytes	Mdk	ITGA4_ITGB1	0.0145109	0	MDK_ITGA4_ITGB1	Mdk - (Itga4+Itgb1)	MK	Secreted Signaling	PMID: 28356350
Neurons	Neurons	L1cam	L1cam	0.0145015	0	L1CAM_L1CAM	L1cam - L1cam	L1CAM	Cell-Cell Contact	PMID: 18701456
endothelial	Monocytes	Lgals9	Ptprc	0.0144665	0	LGALS9_CD45	Lgals9 - Cd45	GALECTIN	Secreted Signaling	PMID: 30120235
Sfrp_fibroblast	Neurons	Col1a1	Cd44	0.0144606	0	COL1A1_CD44	Col1a1 - Cd44	COLLAGEN	ECM-Receptor	KEGG: mmu04512
Sfrp_fibroblast	Ngrf_fibroblast	Comp	Cd47	0.0143864	0	COMP_CD47	Comp - Cd47	THBS	ECM-Receptor	KEGG: mmu04512
CD163-	CD163+	Ccl6	Ccr2	0.0143268	0	CCL6_CCR2	Ccl6 - Ccr2	CCL	Secreted Signaling	KEGG: mmu04060
pericytes	SGC	Col4a2	Sdc4	0.0142877	0	COL4A2_SDC4	Col4a2 - Sdc4	COLLAGEN	ECM-Receptor	KEGG: mmu04512
Sfrp_fibroblast	SMC	Gas6	Axl	0.0142821	0	GAS6_AXL	Gas6 - Axl	GAS	Secreted Signaling	PMID: 27801848
Sfrp_fibroblast	Neutrophils	Col6a1	Cd44	0.0142785	0	COL6A1_CD44	Col6a1 - Cd44	COLLAGEN	ECM-Receptor	KEGG: mmu04512
B_cells	CD163+	Lgals9	Ighm	0.0141689	0	LGALS9_IGHM	Lgals9 - Ighm	GALECTIN	Secreted Signaling	PMID: 30120235
Ngrf_fibroblast	CD163+	Ccl7	Ccr2	0.0141642	0	CCL7_CCR2	Ccl7 - Ccr2	CCL	Secreted Signaling	KEGG: mmu04060
CD163+	CD163+	Ptprc	Mrc1	0.0141235	0	PTPRC_MRC1	Ptprc - Mrc1	CD45	Cell-Cell Contact	PMID: 27601670; PMID: 10575006
DCs	CD163+	Ccl6	Ccr2	0.014095	0	CCL6_CCR2	Ccl6 - Ccr2	CCL	Secreted Signaling	KEGG: mmu04060
SGC	Ngrf_fibroblast	Mdk	Sdc2	0.0140656	0	MDK_SDC2	Mdk - Sdc2	MK	Secreted Signaling	PMID: 28356350
Ngrf_fibroblast	Ngrf_fibroblast	Angptl4	Sdc2	0.0139597	0	ANGPTL4_SDC2	Angptl4 - Sdc2	ANGPTL	Secreted Signaling	PMID: 29017031
endothelial	Schwann_cells	Ptn	Ncl	0.0139068	0	PTN_NCL	Ptn - Ncl	PTN	Secreted Signaling	PMID: 28356350; PMID: 25620911
Ngrf_fibroblast	Schwann_cells	Mdk	ITGA6_ITGB1	0.013898	0	MDK_ITGA6_ITGB1	Mdk - (Itga6+Itgb1)	MK	Secreted Signaling	PMID: 28356350
Ngrf_fibroblast	SGC	Mdk	Ncl	0.0138235	0	MDK_NCL	Mdk - Ncl	MK	Secreted Signaling	PMID: 28356350
endothelial	pericytes	Ptn	Sdc2	0.0138192	0	PTN_SDC2	Ptn - Sdc2	PTN	Secreted Signaling	PMID: 28356350; PMID: 25620911
Sfrp_fibroblast	CD163+	Mdk	Sdc4	0.0138049	0	MDK_SDC4	Mdk - Sdc4	MK	Secreted Signaling	PMID: 28356350
pericytes	SMC	Jag1	Notch3	0.0137868	0	JAG1_NOTCH3	Jag1 - Notch3	NOTCH	Cell-Cell Contact	PMID: 22353464
Sfrp_fibroblast	DCs	Thbs2	Cd47	0.0137192	0	THBS2_CD47	Thbs2 - Cd47	THBS	ECM-Receptor	KEGG: mmu04512
Ngrf_fibroblast	endothelial	Angptl4	Cdh5	0.0136921	0	ANGPTL4_CDH5	Angptl4 - Cdh5	ANGPTL	Secreted Signaling	PMID: 30049845
endothelial	CD163+	Ptn	Ncl	0.0136527	0	PTN_NCL	Ptn - Ncl	PTN	Secreted Signaling	PMID: 28356350; PMID: 25620911
Ngrf_fibroblast	DCs	Spp1	Cd44	0.0136358	0	SPP1_CD44	Spp1 - Cd44	SPP1	Secreted Signaling	PMID: 21907263
Sfrp_fibroblast	CD163-	Col6a2	Sdc4	0.013587	0	COL6A2_SDC4	Col6a2 - Sdc4	COLLAGEN	ECM-Receptor	KEGG: mmu04512
Neurons	Monocytes	Mif	CD74_CD44	0.0135571	0	MIF_CD74_CD44	Mif - (Cd74+Cd44)	MIF	Secreted Signaling	PMID: 29637711; PMID: 26175090
Neutrophils	Neurons	Thbs1	Cd47	0.0135554	0	THBS1_CD47	Thbs1 - Cd47	THBS	ECM-Receptor	KEGG: mmu04512
Sfrp_fibroblast	CD163+	Gas6	Axl	0.0134955	0	GAS6_AXL	Gas6 - Axl	GAS	Secreted Signaling	PMID: 27801848
Sfrp_fibroblast	Schwann_cells	Col6a3	Sdc4	0.0134819	0	COL6A3_SDC4	Col6a3 - Sdc4	COLLAGEN	ECM-Receptor	KEGG: mmu04512
Sfrp_fibroblast	Monocytes	Lgals9	Ptprc	0.0134627	0	LGALS9_CD45	Lgals9 - Cd45	GALECTIN	Secreted Signaling	PMID: 30120235
Ngrf_fibroblast	pericytes	Col9a2	Sdc1	0.0133928	0	COL9A2_SDC1	Col9a2 - Sdc1	COLLAGEN	ECM-Receptor	KEGG: mmu04512
Ngrf_fibroblast	Ngrf_fibroblast	Mdk	Ncl	0.0133715	0	MDK_NCL	Mdk - Ncl	MK	Secreted Signaling	PMID: 28356350
endothelial	SGC	Ptn	Sdc2	0.0133672	0	PTN_SDC2	Ptn - Sdc2	PTN	Secreted Signaling	PMID: 28356350; PMID: 25620911
B_cells	DCs	Lgals9	Ighm	0.0133006	0	LGALS9_IGHM	Lgals9 - Ighm	GALECTIN	Secreted Signaling	PMID: 30120235
Ngrf_fibroblast	CD163-	Col6a1	Sdc4	0.0132953	0	COL6A1_SDC4	Col6a1 - Sdc4	COLLAGEN	ECM-Receptor	KEGG: mmu04512
Schwann_cells	Neurons	Mpz	Mpzl1	0.0132953	0	MPZ_MPZL1	Mpz - Mpzl1	MPZ	Cell-Cell Contact	KEGG: mmu04514
endothelial	CD163-	Ptn	Sdc4	0.013286	0	PTN_SDC4	Ptn - Sdc4	PTN	Secreted Signaling	PMID: 28356350; PMID: 25620911
Neutrophils	Monocytes	Thbs1	Cd47	0.0130551	0	THBS1_CD47	Thbs1 - Cd47	THBS	ECM-Receptor	KEGG: mmu04512
Sfrp_fibroblast	DCs	Thbs1	Cd47	0.0130416	0	THBS1_CD47	Thbs1 - Cd47	THBS	ECM-Receptor	KEGG: mmu04512
Ngrf_fibroblast	endothelial	Mdk	ITGA6_ITGB1	0.0129231	0	MDK_ITGA6_ITGB1	Mdk - (Itga6+Itgb1)	MK	Secreted Signaling	PMID: 28356350
DCs	Monocytes	Cxcl16	Cxcr6	0.0128669	0	CXCL16_CXCR6	Cxcl16 - Cxcr6	CXCL	Secreted Signaling	KEGG: mmu04060
Sfrp_fibroblast	Schwann_cells	Mdk	Ncl	0.0128661	0	MDK_NCL	Mdk - Ncl	MK	Secreted Signaling	PMID: 28356350
SMC	pericytes	Jam3	Jam3	0.0128603	0	JAM3_JAM3	Jam3 - Jam3	JAM	Cell-Cell Contact	KEGG: mmu04514
pericytes	SMC	Jam3	Jam3	0.0128603	0	JAM3_JAM3	Jam3 - Jam3	JAM	Cell-Cell Contact	KEGG: mmu04514
Sfrp_fibroblast	pericytes	Mdk	Sdc2	0.012785	0	MDK_SDC2	Mdk - Sdc2	MK	Secreted Signaling	PMID: 28356350
Ngrf_fibroblast	DCs	Mif	CD74_CD44	0.0127594	0	MIF_CD74_CD44	Mif - (Cd74+Cd44)	MIF	Secreted Signaling	PMID: 29637711; PMID: 26175090
Ngrf_fibroblast	Sfrp_fibroblast	Mdk	Sdc4	0.0126863	0	MDK_SDC4	Mdk - Sdc4	MK	Secreted Signaling	PMID: 28356350
pericytes	DCs	Il34	Csf1r	0.0126529	0	IL34_CSF1R	Il34 - Csf1r	CSF	Secreted Signaling	KEGG: mmu04060
Sfrp_fibroblast	CD163+	Mdk	Ncl	0.0126308	0	MDK_NCL	Mdk - Ncl	MK	Secreted Signaling	PMID: 28356350
CD163-	Monocytes	Cd86	Cd28	0.0126208	0	CD86_CD28	Cd86 - Cd28	CD86	Cell-Cell Contact	PMID: 23954143
CD163+	SMC	Gas6	Axl	0.0125095	0	GAS6_AXL	Gas6 - Axl	GAS	Secreted Signaling	PMID: 27801848
Ngrf_fibroblast	Neutrophils	Spp1	Cd44	0.0124952	0	SPP1_CD44	Spp1 - Cd44	SPP1	Secreted Signaling	PMID: 21907263
Ngrf_fibroblast	pericytes	Dlk1	Notch3	0.012441	0	DLK1_NOTCH3	Dlk1 - Notch3	NOTCH	Cell-Cell Contact	PMID: 22353464
SGC	Sfrp_fibroblast	Mpz	Mpzl1	0.0123926	0	MPZ_MPZL1	Mpz - Mpzl1	MPZ	Cell-Cell Contact	KEGG: mmu04514
Sfrp_fibroblast	SGC	Mdk	Sdc2	0.0123664	0	MDK_SDC2	Mdk - Sdc2	MK	Secreted Signaling	PMID: 28356350
SMC	pericytes	Jag1	Notch3	0.0123278	0	JAG1_NOTCH3	Jag1 - Notch3	NOTCH	Cell-Cell Contact	PMID: 22353464
SMC	SGC	Col1a2	Sdc4	0.012316	0.01	COL1A2_SDC4	Col1a2 - Sdc4	COLLAGEN	ECM-Receptor	KEGG: mmu04512
Sfrp_fibroblast	CD163-	Mdk	Sdc4	0.0122912	0	MDK_SDC4	Mdk - Sdc4	MK	Secreted Signaling	PMID: 28356350
Sfrp_fibroblast	Sfrp_fibroblast	Gas6	Axl	0.012271	0	GAS6_AXL	Gas6 - Axl	GAS	Secreted Signaling	PMID: 27801848
SGC	Monocytes	Mdk	Ncl	0.012186	0	MDK_NCL	Mdk - Ncl	MK	Secreted Signaling	PMID: 28356350
endothelial	SGC	Ptn	Ncl	0.0121643	0	PTN_NCL	Ptn - Ncl	PTN	Secreted Signaling	PMID: 28356350; PMID: 25620911
SGC	SGC	Mdk	Sdc4	0.0121532	0	MDK_SDC4	Mdk - Sdc4	MK	Secreted Signaling	PMID: 28356350
SGC	pericytes	Jam3	Jam3	0.0121151	0	JAM3_JAM3	Jam3 - Jam3	JAM	Cell-Cell Contact	KEGG: mmu04514
pericytes	SGC	Jam3	Jam3	0.0121151	0	JAM3_JAM3	Jam3 - Jam3	JAM	Cell-Cell Contact	KEGG: mmu04514
Ngrf_fibroblast	SGC	Angptl4	Sdc4	0.0120614	0	ANGPTL4_SDC4	Angptl4 - Sdc4	ANGPTL	Secreted Signaling	PMID: 29017031
DCs	DCs	Mif	CD74_CD44	0.0120419	0	MIF_CD74_CD44	Mif - (Cd74+Cd44)	MIF	Secreted Signaling	PMID: 29637711; PMID: 26175090
endothelial	SGC	Col4a2	Sdc4	0.0120175	0	COL4A2_SDC4	Col4a2 - Sdc4	COLLAGEN	ECM-Receptor	KEGG: mmu04512
endothelial	DCs	Mif	CD74_CD44	0.0119168	0	MIF_CD74_CD44	Mif - (Cd74+Cd44)	MIF	Secreted Signaling	PMID: 29637711; PMID: 26175090
pericytes	Neutrophils	Jam3	ITGAM_ITGB2	0.0118984	0	JAM3_ITGAM_ITGB2	Jam3 - (Itgam+Itgb2)	JAM	Cell-Cell Contact	KEGG: mmu04514; PMID: 16118203, PMC2194005
Ngrf_fibroblast	CD163+	Col9a2	Sdc4	0.0118771	0	COL9A2_SDC4	Col9a2 - Sdc4	COLLAGEN	ECM-Receptor	KEGG: mmu04512
Neutrophils	Ngrf_fibroblast	Thbs1	Cd47	0.0118662	0	THBS1_CD47	Thbs1 - Cd47	THBS	ECM-Receptor	KEGG: mmu04512
pericytes	endothelial	Jam3	Jam3	0.0118656	0	JAM3_JAM3	Jam3 - Jam3	JAM	Cell-Cell Contact	KEGG: mmu04514
endothelial	pericytes	Jam3	Jam3	0.0118656	0	JAM3_JAM3	Jam3 - Jam3	JAM	Cell-Cell Contact	KEGG: mmu04514
Sfrp_fibroblast	Schwann_cells	Jam3	Jam3	0.011832	0	JAM3_JAM3	Jam3 - Jam3	JAM	Cell-Cell Contact	KEGG: mmu04514
Schwann_cells	Sfrp_fibroblast	Jam3	Jam3	0.011832	0	JAM3_JAM3	Jam3 - Jam3	JAM	Cell-Cell Contact	KEGG: mmu04514
DCs	Neutrophils	Ccl9	Ccr1	0.0118277	0	CCL9_CCR1	Ccl9 - Ccr1	CCL	Secreted Signaling	KEGG: mmu04060
CD163+	CD163+	Gas6	Axl	0.0118193	0	GAS6_AXL	Gas6 - Axl	GAS	Secreted Signaling	PMID: 27801848
Sfrp_fibroblast	Monocytes	Mdk	ITGA4_ITGB1	0.0118137	0	MDK_ITGA4_ITGB1	Mdk - (Itga4+Itgb1)	MK	Secreted Signaling	PMID: 28356350
endothelial	Ngrf_fibroblast	Ptn	Ncl	0.0117659	0	PTN_NCL	Ptn - Ncl	PTN	Secreted Signaling	PMID: 28356350; PMID: 25620911
SGC	SMC	Ptn	Ncl	0.0117644	0	PTN_NCL	Ptn - Ncl	PTN	Secreted Signaling	PMID: 28356350; PMID: 25620911
endothelial	SMC	Gas6	Axl	0.0117481	0	GAS6_AXL	Gas6 - Axl	GAS	Secreted Signaling	PMID: 27801848
SGC	SMC	Ptn	Sdc2	0.0117464	0	PTN_SDC2	Ptn - Sdc2	PTN	Secreted Signaling	PMID: 28356350; PMID: 25620911
Sfrp_fibroblast	pericytes	Col6a3	Sdc1	0.0117323	0	COL6A3_SDC1	Col6a3 - Sdc1	COLLAGEN	ECM-Receptor	KEGG: mmu04512
Ngrf_fibroblast	Monocytes	Col1a2	Cd44	0.0116919	0	COL1A2_CD44	Col1a2 - Cd44	COLLAGEN	ECM-Receptor	KEGG: mmu04512
Sfrp_fibroblast	Monocytes	Cxcl16	Cxcr6	0.0116754	0	CXCL16_CXCR6	Cxcl16 - Cxcr6	CXCL	Secreted Signaling	KEGG: mmu04060
Ngrf_fibroblast	SGC	Fn1	Sdc4	0.011556	0	FN1_SDC4	Fn1 - Sdc4	FN1	ECM-Receptor	KEGG: mmu04512
Sfrp_fibroblast	Sfrp_fibroblast	Thbs2	Cd47	0.0115209	0	THBS2_CD47	Thbs2 - Cd47	THBS	ECM-Receptor	KEGG: mmu04512
Monocytes	pericytes	Ifng	IFNGR1_IFNGR2	0.0114542	0	IFNG_IFNGR1_IFNGR2	Ifng - (Ifngr1+Ifngr2)	IFN-II	Secreted Signaling	KEGG: mmu04060
Sfrp_fibroblast	Sfrp_fibroblast	Col6a2	Sdc4	0.0114155	0	COL6A2_SDC4	Col6a2 - Sdc4	COLLAGEN	ECM-Receptor	KEGG: mmu04512
endothelial	pericytes	Jam2	Jam3	0.0113677	0	JAM2_JAM3	Jam2 - Jam3	JAM	Cell-Cell Contact	PMC1237098; PMID: 11590146
pericytes	endothelial	Jam3	Jam2	0.0113677	0	JAM3_JAM2	Jam3 - Jam2	JAM	Cell-Cell Contact	KEGG: mmu04514
Ngrf_fibroblast	Monocytes	Col1a1	Cd44	0.011342	0	COL1A1_CD44	Col1a1 - Cd44	COLLAGEN	ECM-Receptor	KEGG: mmu04512
Ngrf_fibroblast	Schwann_cells	Jam2	Jam3	0.0113305	0	JAM2_JAM3	Jam2 - Jam3	JAM	Cell-Cell Contact	PMC1237098; PMID: 11590146
Schwann_cells	Ngrf_fibroblast	Jam3	Jam2	0.0113305	0	JAM3_JAM2	Jam3 - Jam2	JAM	Cell-Cell Contact	KEGG: mmu04514
Neurons	endothelial	Vegfb	Flt1	0.0113279	0	VEGFB_VEGFR1	Vegfb - Vegfr1	VEGF	Secreted Signaling	KEGG: mmu04370; PMID: 16633338
Sfrp_fibroblast	Monocytes	Col1a2	Cd44	0.0113158	0	COL1A2_CD44	Col1a2 - Cd44	COLLAGEN	ECM-Receptor	KEGG: mmu04512
Sfrp_fibroblast	Schwann_cells	Mdk	ITGA6_ITGB1	0.0113134	0	MDK_ITGA6_ITGB1	Mdk - (Itga6+Itgb1)	MK	Secreted Signaling	PMID: 28356350
Sfrp_fibroblast	SGC	Thbs2	Sdc4	0.0112735	0	THBS2_SDC4	Thbs2 - Sdc4	THBS	ECM-Receptor	KEGG: mmu04512
Sfrp_fibroblast	SGC	Mdk	Ncl	0.0112525	0	MDK_NCL	Mdk - Ncl	MK	Secreted Signaling	PMID: 28356350
CD163-	Neutrophils	Ccl6	Ccr1	0.0112419	0	CCL6_CCR1	Ccl6 - Ccr1	CCL	Secreted Signaling	KEGG: mmu04060
Sfrp_fibroblast	Monocytes	Col1a1	Cd44	0.0111988	0	COL1A1_CD44	Col1a1 - Cd44	COLLAGEN	ECM-Receptor	KEGG: mmu04512
Ngrf_fibroblast	Sfrp_fibroblast	Col6a1	Sdc4	0.0111699	0	COL6A1_SDC4	Col6a1 - Sdc4	COLLAGEN	ECM-Receptor	KEGG: mmu04512
endothelial	Sfrp_fibroblast	Ptn	Sdc4	0.0111621	0	PTN_SDC4	Ptn - Sdc4	PTN	Secreted Signaling	PMID: 28356350; PMID: 25620911
Ngrf_fibroblast	Neutrophils	Ccl7	Ccr1	0.0111139	0	CCL7_CCR1	Ccl7 - Ccr1	CCL	Secreted Signaling	KEGG: mmu04060
endothelial	CD163+	Gas6	Axl	0.0110995	0	GAS6_AXL	Gas6 - Axl	GAS	Secreted Signaling	PMID: 27801848
DCs	Neutrophils	Ccl6	Ccr1	0.0110595	0	CCL6_CCR1	Ccl6 - Ccr1	CCL	Secreted Signaling	KEGG: mmu04060
SMC	Ngrf_fibroblast	Fgf1	Fgfr1	0.0110152	0	FGF1_FGFR1	Fgf1 - Fgfr1	FGF	Secreted Signaling	PMC: 4393358
Sfrp_fibroblast	DCs	Col6a2	Cd44	0.0109835	0	COL6A2_CD44	Col6a2 - Cd44	COLLAGEN	ECM-Receptor	KEGG: mmu04512
Sfrp_fibroblast	Sfrp_fibroblast	Thbs1	Cd47	0.0109506	0	THBS1_CD47	Thbs1 - Cd47	THBS	ECM-Receptor	KEGG: mmu04512
endothelial	SGC	Col4a1	Sdc4	0.0109076	0	COL4A1_SDC4	Col4a1 - Sdc4	COLLAGEN	ECM-Receptor	KEGG: mmu04512
Sfrp_fibroblast	Ngrf_fibroblast	Mdk	Ncl	0.0108837	0	MDK_NCL	Mdk - Ncl	MK	Secreted Signaling	PMID: 28356350
DCs	CD163-	Ptprc	Mrc1	0.0108401	0	PTPRC_MRC1	Ptprc - Mrc1	CD45	Cell-Cell Contact	PMID: 27601670; PMID: 10575006
Sfrp_fibroblast	endothelial	Thbs2	Cd47	0.010797	0	THBS2_CD47	Thbs2 - Cd47	THBS	ECM-Receptor	KEGG: mmu04512
Neutrophils	CD163+	Ptprc	Mrc1	0.0107912	0	PTPRC_MRC1	Ptprc - Mrc1	CD45	Cell-Cell Contact	PMID: 27601670; PMID: 10575006
Ngrf_fibroblast	DCs	Col6a1	Cd44	0.010747	0	COL6A1_CD44	Col6a1 - Cd44	COLLAGEN	ECM-Receptor	KEGG: mmu04512
CD163+	Sfrp_fibroblast	Gas6	Axl	0.0107453	0	GAS6_AXL	Gas6 - Axl	GAS	Secreted Signaling	PMID: 27801848
Sfrp_fibroblast	B_cells	Thbs3	Cd47	0.010736	0	THBS3_CD47	Thbs3 - Cd47	THBS	ECM-Receptor	KEGG: mmu04512
Sfrp_fibroblast	SGC	Thbs1	Sdc4	0.0107154	0	THBS1_SDC4	Thbs1 - Sdc4	THBS	ECM-Receptor	KEGG: mmu04512
Sfrp_fibroblast	Neutrophils	Angptl1	Pirb	0.0106447	0	ANGPTL1_PIRB	Angptl1 - Pirb	ANGPTL	Secreted Signaling	PMID: 24478758
Ngrf_fibroblast	CD163-	Col9a2	Sdc4	0.0105726	0	COL9A2_SDC4	Col9a2 - Sdc4	COLLAGEN	ECM-Receptor	KEGG: mmu04512
Sfrp_fibroblast	endothelial	Mdk	ITGA6_ITGB1	0.0105178	0	MDK_ITGA6_ITGB1	Mdk - (Itga6+Itgb1)	MK	Secreted Signaling	PMID: 28356350
Monocytes	CD163+	Ifng	IFNGR1_IFNGR2	0.0104885	0	IFNG_IFNGR1_IFNGR2	Ifng - (Ifngr1+Ifngr2)	IFN-II	Secreted Signaling	KEGG: mmu04060
Ngrf_fibroblast	DCs	Spp1	ITGA4_ITGB1	0.0104429	0	SPP1_ITGA4_ITGB1	Spp1 - (Itga4+Itgb1)	SPP1	Secreted Signaling	PMID: 21907263
Sfrp_fibroblast	CD163+	Col6a3	Sdc4	0.0104025	0	COL6A3_SDC4	Col6a3 - Sdc4	COLLAGEN	ECM-Receptor	KEGG: mmu04512
Sfrp_fibroblast	Sfrp_fibroblast	Mdk	Sdc4	0.0103247	0	MDK_SDC4	Mdk - Sdc4	MK	Secreted Signaling	PMID: 28356350
Sfrp_fibroblast	Schwann_cells	Comp	Cd47	0.0102752	0	COMP_CD47	Comp - Cd47	THBS	ECM-Receptor	KEGG: mmu04512
Neutrophils	Schwann_cells	Psap	Gpr37l1	0.0102626	0	PSAP_GPR37L1	Psap - Gpr37l1	PSAP	Secreted Signaling	PMID: 23690594
Sfrp_fibroblast	endothelial	Thbs1	Cd47	0.0102622	0	THBS1_CD47	Thbs1 - Cd47	THBS	ECM-Receptor	KEGG: mmu04512
SGC	SMC	Mif	Ackr3	0.0102296	0	MIF_ACKR3	Mif - Ackr3	MIF	Secreted Signaling	PMID: 26175090
Sfrp_fibroblast	Ngrf_fibroblast	Gas6	Axl	0.0101882	0	GAS6_AXL	Gas6 - Axl	GAS	Secreted Signaling	PMID: 27801848
SGC	endothelial	Ptn	Ncl	0.0101159	0	PTN_NCL	Ptn - Ncl	PTN	Secreted Signaling	PMID: 28356350; PMID: 25620911
Schwann_cells	Ngrf_fibroblast	Fgf1	Fgfr1	0.0100905	0	FGF1_FGFR1	Fgf1 - Fgfr1	FGF	Secreted Signaling	PMC: 4393358
endothelial	Sfrp_fibroblast	Gas6	Axl	0.0100902	0	GAS6_AXL	Gas6 - Axl	GAS	Secreted Signaling	PMID: 27801848
CD163+	DCs	Mif	CD74_CD44	0.0100741	0	MIF_CD74_CD44	Mif - (Cd74+Cd44)	MIF	Secreted Signaling	PMID: 29637711; PMID: 26175090
Sfrp_fibroblast	Neutrophils	Col6a2	Cd44	0.0100624	0	COL6A2_CD44	Col6a2 - Cd44	COLLAGEN	ECM-Receptor	KEGG: mmu04512
Ngrf_fibroblast	SMC	Dlk1	Notch3	0.0100451	0	DLK1_NOTCH3	Dlk1 - Notch3	NOTCH	Cell-Cell Contact	PMID: 22353464
Neutrophils	CD163-	C3	C3ar1	0.0100447	0	C3_C3AR1	C3 - C3ar1	COMPLEMENT	Secreted Signaling	KEGG: mmu04080
SMC	SMC	Jag1	Notch3	0.0099535	0	JAG1_NOTCH3	Jag1 - Notch3	NOTCH	Cell-Cell Contact	PMID: 22353464
SGC	Sfrp_fibroblast	Ptn	Sdc2	0.00989284	0	PTN_SDC2	Ptn - Sdc2	PTN	Secreted Signaling	PMID: 28356350; PMID: 25620911
endothelial	DCs	Lgals9	Ptprc	0.00986023	0	LGALS9_CD45	Lgals9 - Cd45	GALECTIN	Secreted Signaling	PMID: 30120235
Ngrf_fibroblast	Neutrophils	Col6a1	Cd44	0.00984564	0	COL6A1_CD44	Col6a1 - Cd44	COLLAGEN	ECM-Receptor	KEGG: mmu04512
Sfrp_fibroblast	Neutrophils	Thbs2	Cd47	0.00976392	0	THBS2_CD47	Thbs2 - Cd47	THBS	ECM-Receptor	KEGG: mmu04512
Neurons	Monocytes	L1cam	ITGA4_ITGB7	0.00975619	0	L1CAM_ITGA4_ITGB7	L1cam - (Itga4+Itgb7)	L1CAM	Cell-Cell Contact	PMID: 8557754
Ngrf_fibroblast	SMC	Gas6	Axl	0.00964465	0	GAS6_AXL	Gas6 - Axl	GAS	Secreted Signaling	PMID: 27801848
endothelial	pericytes	F11r	Jam3	0.00953846	0	F11R_JAM3	F11r - Jam3	JAM	Cell-Cell Contact	KEGG: mmu04514
pericytes	endothelial	Jam3	F11r	0.00953846	0	JAM3_F11R	Jam3 - F11r	JAM	Cell-Cell Contact	KEGG: mmu04514
SGC	SMC	Mdk	Ncl	0.00952652	0	MDK_NCL	Mdk - Ncl	MK	Secreted Signaling	PMID: 28356350
SGC	SMC	Mdk	Sdc2	0.00951189	0	MDK_SDC2	Mdk - Sdc2	MK	Secreted Signaling	PMID: 28356350
Ngrf_fibroblast	SMC	Angptl4	Sdc2	0.00943989	0	ANGPTL4_SDC2	Angptl4 - Sdc2	ANGPTL	Secreted Signaling	PMID: 29017031
Ngrf_fibroblast	DCs	Mdk	ITGA4_ITGB1	0.00934537	0	MDK_ITGA4_ITGB1	Mdk - (Itga4+Itgb1)	MK	Secreted Signaling	PMID: 28356350
SGC	DCs	Ptn	Ncl	0.00934449	0	PTN_NCL	Ptn - Ncl	PTN	Secreted Signaling	PMID: 28356350; PMID: 25620911
Ngrf_fibroblast	SMC	Cxcl12	Ackr3	0.009333	0	CXCL12_ACKR3	Cxcl12 - Ackr3	CXCL	Secreted Signaling	KEGG: mmu04060
CD163-	DCs	Mif	CD74_CD44	0.00932036	0	MIF_CD74_CD44	Mif - (Cd74+Cd44)	MIF	Secreted Signaling	PMID: 29637711; PMID: 26175090
Ngrf_fibroblast	CD163-	Pros1	Axl	0.0093023	0	PROS1_AXL	Pros1 - Axl	PROS	Secreted Signaling	PMID: 29531161
Sfrp_fibroblast	Neutrophils	Thbs1	Cd47	0.00927981	0	THBS1_CD47	Thbs1 - Cd47	THBS	ECM-Receptor	KEGG: mmu04512
Sfrp_fibroblast	CD163-	Col6a3	Sdc4	0.00925842	0	COL6A3_SDC4	Col6a3 - Sdc4	COLLAGEN	ECM-Receptor	KEGG: mmu04512
Monocytes	SMC	Mif	Ackr3	0.00922427	0	MIF_ACKR3	Mif - Ackr3	MIF	Secreted Signaling	PMID: 26175090
Sfrp_fibroblast	DCs	Lgals9	Ptprc	0.00917309	0	LGALS9_CD45	Lgals9 - Cd45	GALECTIN	Secreted Signaling	PMID: 30120235
Ngrf_fibroblast	CD163+	Gas6	Axl	0.00911107	0	GAS6_AXL	Gas6 - Axl	GAS	Secreted Signaling	PMID: 27801848
SGC	Sfrp_fibroblast	Mif	Ackr3	0.00907757	0	MIF_ACKR3	Mif - Ackr3	MIF	Secreted Signaling	PMID: 26175090
CD163-	Schwann_cells	F11r	Jam3	0.00900421	0	F11R_JAM3	F11r - Jam3	JAM	Cell-Cell Contact	KEGG: mmu04514
Schwann_cells	CD163-	Jam3	F11r	0.00900421	0	JAM3_F11R	Jam3 - F11r	JAM	Cell-Cell Contact	KEGG: mmu04514
Ngrf_fibroblast	pericytes	Mdk	Lrp1	0.00897389	0	MDK_LRP1	Mdk - Lrp1	MK	Secreted Signaling	PMID: 28356350
Sfrp_fibroblast	Neurons	Thbs2	Cd47	0.00895589	0	THBS2_CD47	Thbs2 - Cd47	THBS	ECM-Receptor	KEGG: mmu04512
SGC	Neutrophils	Mif	CD74_CD44	0.00893354	0	MIF_CD74_CD44	Mif - (Cd74+Cd44)	MIF	Secreted Signaling	PMID: 29637711; PMID: 26175090
CD163+	Ngrf_fibroblast	Gas6	Axl	0.00891912	0	GAS6_AXL	Gas6 - Axl	GAS	Secreted Signaling	PMID: 27801848
DCs	Neutrophils	Anxa1	Fpr1	0.00891863	0	ANXA1_FPR1	Anxa1 - Fpr1	ANNEXIN	Secreted Signaling	PMID: 23230437
DCs	Monocytes	Cd86	Cd28	0.00891776	0	CD86_CD28	Cd86 - Cd28	CD86	Cell-Cell Contact	PMID: 23954143
endothelial	CD163+	Cx3cl1	Cx3cr1	0.00890866	0	CX3CL1_CX3CR1	Cx3cl1 - Cx3cr1	CX3C	Secreted Signaling	KEGG: mmu04060
Sfrp_fibroblast	Neurons	Col6a1	Cd44	0.00888537	0	COL6A1_CD44	Col6a1 - Cd44	COLLAGEN	ECM-Receptor	KEGG: mmu04512
Ngrf_fibroblast	Sfrp_fibroblast	Col9a2	Sdc4	0.00887854	0	COL9A2_SDC4	Col9a2 - Sdc4	COLLAGEN	ECM-Receptor	KEGG: mmu04512
Neurons	DCs	L1cam	ITGA4_ITGB7	0.00884883	0	L1CAM_ITGA4_ITGB7	L1cam - (Itga4+Itgb7)	L1CAM	Cell-Cell Contact	PMID: 8557754
SGC	Sfrp_fibroblast	Ptn	Ncl	0.00882815	0	PTN_NCL	Ptn - Ncl	PTN	Secreted Signaling	PMID: 28356350; PMID: 25620911
Ngrf_fibroblast	SMC	Lama2	ITGA7_ITGB1	0.0088154	0	LAMA2_ITGA7_ITGB1	Lama2 - (Itga7+Itgb1)	LAMININ	ECM-Receptor	KEGG: mmu04512
DCs	Monocytes	Lgals9	Ptprc	0.00881274	0	LGALS9_CD45	Lgals9 - Cd45	GALECTIN	Secreted Signaling	PMID: 30120235
Sfrp_fibroblast	SMC	Mif	Ackr3	0.00881168	0	MIF_ACKR3	Mif - Ackr3	MIF	Secreted Signaling	PMID: 26175090
Sfrp_fibroblast	DCs	Thbs3	Cd47	0.00880333	0	THBS3_CD47	Thbs3 - Cd47	THBS	ECM-Receptor	KEGG: mmu04512
SMC	Neurons	Ntf3	Ntrk1	0.0087556	0	NTF3_NTRK1	Ntf3 - Ntrk1	NT	Secreted Signaling	PMID: 27908981
SMC	SMC	Lamb2	ITGA7_ITGB1	0.00868514	0	LAMB2_ITGA7_ITGB1	Lamb2 - (Itga7+Itgb1)	LAMININ	ECM-Receptor	KEGG: mmu04512
CD163+	Monocytes	Ccl7	Ccr2	0.00863501	0	CCL7_CCR2	Ccl7 - Ccr2	CCL	Secreted Signaling	KEGG: mmu04060
Sfrp_fibroblast	Monocytes	Thbs2	Cd47	0.00862383	0	THBS2_CD47	Thbs2 - Cd47	THBS	ECM-Receptor	KEGG: mmu04512
SGC	CD163-	Ptn	Ncl	0.00860189	0	PTN_NCL	Ptn - Ncl	PTN	Secreted Signaling	PMID: 28356350; PMID: 25620911
Schwann_cells	Neurons	Cadm3	Cadm3	0.00859906	0	CADM3_CADM3	Cadm3 - Cadm3	CADM	Cell-Cell Contact	KEGG: mmu04514
Neurons	Schwann_cells	Cadm3	Cadm3	0.00859906	0	CADM3_CADM3	Cadm3 - Cadm3	CADM	Cell-Cell Contact	KEGG: mmu04514
DCs	Neutrophils	Anxa1	Fpr2	0.00858803	0	ANXA1_FPR2	Anxa1 - Fpr2	ANNEXIN	Secreted Signaling	PMID: 23230437
Sfrp_fibroblast	SGC	Col4a1	Sdc4	0.00858669	0	COL4A1_SDC4	Col4a1 - Sdc4	COLLAGEN	ECM-Receptor	KEGG: mmu04512
Ngrf_fibroblast	DCs	Col9a2	Cd44	0.00854166	0	COL9A2_CD44	Col9a2 - Cd44	COLLAGEN	ECM-Receptor	KEGG: mmu04512
pericytes	Neutrophils	Jam3	ITGAM_ITGB2L	0.00853666	0	JAM3_ITGAM_ITGB2L	Jam3 - (Itgam+Itgb2l)	JAM	Cell-Cell Contact	KEGG: mmu04514;
SMC	Sfrp_fibroblast	Jam3	Jam3	0.00853561	0	JAM3_JAM3	Jam3 - Jam3	JAM	Cell-Cell Contact	KEGG: mmu04514
Sfrp_fibroblast	SMC	Jam3	Jam3	0.00853561	0	JAM3_JAM3	Jam3 - Jam3	JAM	Cell-Cell Contact	KEGG: mmu04514
Sfrp_fibroblast	pericytes	Gas6	Axl	0.00851802	0	GAS6_AXL	Gas6 - Axl	GAS	Secreted Signaling	PMID: 27801848
Sfrp_fibroblast	Neurons	Thbs1	Cd47	0.0085115	0	THBS1_CD47	Thbs1 - Cd47	THBS	ECM-Receptor	KEGG: mmu04512
Monocytes	CD163-	Ifng	IFNGR1_IFNGR2	0.0084962	0	IFNG_IFNGR1_IFNGR2	Ifng - (Ifngr1+Ifngr2)	IFN-II	Secreted Signaling	KEGG: mmu04060
endothelial	CD163+	Lgals9	Ighm	0.0084951	0	LGALS9_IGHM	Lgals9 - Ighm	GALECTIN	Secreted Signaling	PMID: 30120235
SMC	SMC	Mif	Ackr3	0.00847531	0	MIF_ACKR3	Mif - Ackr3	MIF	Secreted Signaling	PMID: 26175090
Neutrophils	Schwann_cells	Thbs1	Cd47	0.00846905	0	THBS1_CD47	Thbs1 - Cd47	THBS	ECM-Receptor	KEGG: mmu04512
Monocytes	DCs	Ifng	IFNGR1_IFNGR2	0.00840285	0	IFNG_IFNGR1_IFNGR2	Ifng - (Ifngr1+Ifngr2)	IFN-II	Secreted Signaling	KEGG: mmu04060
Neutrophils	Neutrophils	C3	ITGAM_ITGB2	0.00840072	0	C3_ITGAM_ITGB2	C3 - (Itgam+Itgb2)	COMPLEMENT	Secreted Signaling	PMID: 16234578
endothelial	pericytes	Dll4	Notch3	0.00839791	0	DLL4_NOTCH3	Dll4 - Notch3	NOTCH	Cell-Cell Contact	PMID: 22353464
endothelial	Ngrf_fibroblast	Gas6	Axl	0.00837441	0	GAS6_AXL	Gas6 - Axl	GAS	Secreted Signaling	PMID: 27801848
Neurons	Monocytes	Ccl27a	Ccr2	0.00834619	0	CCL27A_CCR2	Ccl27a - Ccr2	CCL	Secreted Signaling	KEGG: mmu04060
SMC	CD163-	Gas6	Axl	0.00829302	0	GAS6_AXL	Gas6 - Axl	GAS	Secreted Signaling	PMID: 27801848
Ngrf_fibroblast	Sfrp_fibroblast	Cxcl12	Ackr3	0.00828113	0	CXCL12_ACKR3	Cxcl12 - Ackr3	CXCL	Secreted Signaling	KEGG: mmu04060
Ngrf_fibroblast	Sfrp_fibroblast	Gas6	Axl	0.00828108	0	GAS6_AXL	Gas6 - Axl	GAS	Secreted Signaling	PMID: 27801848
SMC	Neurons	Ngf	Ntrk1	0.00823365	0	NGF_NTRK1	Ngf - Ntrk1	NT	Secreted Signaling	PMID: 27908981
CD163+	CD163+	Ccl7	Ccr2	0.00822945	0	CCL7_CCR2	Ccl7 - Ccr2	CCL	Secreted Signaling	KEGG: mmu04060
SMC	Ngrf_fibroblast	Ngf	Ngfr	0.00821924	0	NGF_NGFR	Ngf - Ngfr	NGF	Secreted Signaling	KEGG: mmu04060
Sfrp_fibroblast	Monocytes	Thbs1	Cd47	0.00819578	0	THBS1_CD47	Thbs1 - Cd47	THBS	ECM-Receptor	KEGG: mmu04512
SGC	endothelial	Mdk	Ncl	0.00818896	0	MDK_NCL	Mdk - Ncl	MK	Secreted Signaling	PMID: 28356350
Monocytes	Sfrp_fibroblast	Mif	Ackr3	0.00818455	0	MIF_ACKR3	Mif - Ackr3	MIF	Secreted Signaling	PMID: 26175090
Ngrf_fibroblast	SMC	Jam2	Jam3	0.00817271	0	JAM2_JAM3	Jam2 - Jam3	JAM	Cell-Cell Contact	PMC1237098; PMID: 11590146
SMC	Ngrf_fibroblast	Jam3	Jam2	0.00817271	0	JAM3_JAM2	Jam3 - Jam2	JAM	Cell-Cell Contact	KEGG: mmu04514
Neurons	Monocytes	Lgals9	Ptprc	0.00817045	0	LGALS9_CD45	Lgals9 - Cd45	GALECTIN	Secreted Signaling	PMID: 30120235
SGC	Sfrp_fibroblast	Mdk	Lrp1	0.00810697	0	MDK_LRP1	Mdk - Lrp1	MK	Secreted Signaling	PMID: 28356350
endothelial	CD163-	Cx3cl1	Cx3cr1	0.00809938	0	CX3CL1_CX3CR1	Cx3cl1 - Cx3cr1	CX3C	Secreted Signaling	KEGG: mmu04060
Monocytes	Monocytes	Lgals9	Ptprc	0.00806344	0	LGALS9_CD45	Lgals9 - Cd45	GALECTIN	Secreted Signaling	PMID: 30120235
Monocytes	Neutrophils	Mif	CD74_CD44	0.00805458	0	MIF_CD74_CD44	Mif - (Cd74+Cd44)	MIF	Secreted Signaling	PMID: 29637711; PMID: 26175090
SGC	Sfrp_fibroblast	Jam3	Jam3	0.00803895	0	JAM3_JAM3	Jam3 - Jam3	JAM	Cell-Cell Contact	KEGG: mmu04514
Sfrp_fibroblast	SGC	Jam3	Jam3	0.00803895	0	JAM3_JAM3	Jam3 - Jam3	JAM	Cell-Cell Contact	KEGG: mmu04514
SGC	Sfrp_fibroblast	Mdk	Sdc2	0.00800808	0	MDK_SDC2	Mdk - Sdc2	MK	Secreted Signaling	PMID: 28356350
endothelial	DCs	Lgals9	Ighm	0.00797164	0	LGALS9_IGHM	Lgals9 - Ighm	GALECTIN	Secreted Signaling	PMID: 30120235
SMC	Sfrp_fibroblast	Fgf1	Fgfr1	0.0079556	0	FGF1_FGFR1	Fgf1 - Fgfr1	FGF	Secreted Signaling	PMC: 4393358
Neurons	CD163+	Ccl27a	Ccr2	0.00795409	0	CCL27A_CCR2	Ccl27a - Ccr2	CCL	Secreted Signaling	KEGG: mmu04060
Ngrf_fibroblast	Sfrp_fibroblast	Angptl4	Sdc2	0.00794737	0	ANGPTL4_SDC2	Angptl4 - Sdc2	ANGPTL	Secreted Signaling	PMID: 29017031
SGC	Schwann_cells	Col1a2	Sdc4	0.00794002	0	COL1A2_SDC4	Col1a2 - Sdc4	COLLAGEN	ECM-Receptor	KEGG: mmu04512
Sfrp_fibroblast	CD163+	Lgals9	Ighm	0.00790233	0	LGALS9_IGHM	Lgals9 - Ighm	GALECTIN	Secreted Signaling	PMID: 30120235
Sfrp_fibroblast	Neutrophils	Jam3	ITGAM_ITGB2	0.00789458	0	JAM3_ITGAM_ITGB2	Jam3 - (Itgam+Itgb2)	JAM	Cell-Cell Contact	KEGG: mmu04514; PMID: 16118203, PMC2194005
CD163-	Monocytes	Ccl12	Ccr2	0.00789065	0	CCL12_CCR2	Ccl12 - Ccr2	CCL	Secreted Signaling	KEGG: mmu04060
Sfrp_fibroblast	endothelial	Jam3	Jam3	0.00787275	0	JAM3_JAM3	Jam3 - Jam3	JAM	Cell-Cell Contact	KEGG: mmu04514
endothelial	Sfrp_fibroblast	Jam3	Jam3	0.00787275	0	JAM3_JAM3	Jam3 - Jam3	JAM	Cell-Cell Contact	KEGG: mmu04514
Sfrp_fibroblast	Ngrf_fibroblast	Thbs2	Cd47	0.0078353	0	THBS2_CD47	Thbs2 - Cd47	THBS	ECM-Receptor	KEGG: mmu04512
Sfrp_fibroblast	Schwann_cells	Comp	Sdc4	0.00783139	0	COMP_SDC4	Comp - Sdc4	THBS	ECM-Receptor	KEGG: mmu04512
Ngrf_fibroblast	SMC	Lamc1	ITGA7_ITGB1	0.00782846	0	LAMC1_ITGA7_ITGB1	Lamc1 - (Itga7+Itgb1)	LAMININ	ECM-Receptor	KEGG: mmu04512
Ngrf_fibroblast	Neutrophils	Col9a2	Cd44	0.00782377	0	COL9A2_CD44	Col9a2 - Cd44	COLLAGEN	ECM-Receptor	KEGG: mmu04512
Sfrp_fibroblast	Sfrp_fibroblast	Mif	Ackr3	0.00781811	0	MIF_ACKR3	Mif - Ackr3	MIF	Secreted Signaling	PMID: 26175090
Schwann_cells	Schwann_cells	Col1a2	Sdc4	0.00779807	0	COL1A2_SDC4	Col1a2 - Sdc4	COLLAGEN	ECM-Receptor	KEGG: mmu04512
SGC	Neurons	Ptn	Ncl	0.0077811	0	PTN_NCL	Ptn - Ncl	PTN	Secreted Signaling	PMID: 28356350; PMID: 25620911
Sfrp_fibroblast	Sfrp_fibroblast	Col6a3	Sdc4	0.00777329	0	COL6A3_SDC4	Col6a3 - Sdc4	COLLAGEN	ECM-Receptor	KEGG: mmu04512
Ngrf_fibroblast	Neurons	Spp1	Cd44	0.00777029	0	SPP1_CD44	Spp1 - Cd44	SPP1	Secreted Signaling	PMID: 21907263
Sfrp_fibroblast	Neutrophils	Icam1	ITGAM_ITGB2	0.00772829	0	ICAM1_ITGAM_ITGB2	Icam1 - (Itgam+Itgb2)	ICAM	Cell-Cell Contact	KEGG: mmu04514
Neurons	Neurons	Mif	CD74_CD44	0.00770183	0	MIF_CD74_CD44	Mif - (Cd74+Cd44)	MIF	Secreted Signaling	PMID: 29637711; PMID: 26175090
Ngrf_fibroblast	SGC	Jam2	Jam3	0.007697	0	JAM2_JAM3	Jam2 - Jam3	JAM	Cell-Cell Contact	PMC1237098; PMID: 11590146
SGC	Ngrf_fibroblast	Jam3	Jam2	0.007697	0	JAM3_JAM2	Jam3 - Jam2	JAM	Cell-Cell Contact	KEGG: mmu04514
Sfrp_fibroblast	Neutrophils	Mif	CD74_CD44	0.00769391	0	MIF_CD74_CD44	Mif - (Cd74+Cd44)	MIF	Secreted Signaling	PMID: 29637711; PMID: 26175090
Sfrp_fibroblast	pericytes	Comp	Cd47	0.00765643	0	COMP_CD47	Comp - Cd47	THBS	ECM-Receptor	KEGG: mmu04512
SGC	Ngrf_fibroblast	Mdk	Lrp1	0.0076095	0	MDK_LRP1	Mdk - Lrp1	MK	Secreted Signaling	PMID: 28356350
Sfrp_fibroblast	DCs	Mdk	ITGA4_ITGB1	0.00760085	0	MDK_ITGA4_ITGB1	Mdk - (Itga4+Itgb1)	MK	Secreted Signaling	PMID: 28356350
SGC	DCs	Mdk	Ncl	0.00756339	0	MDK_NCL	Mdk - Ncl	MK	Secreted Signaling	PMID: 28356350
endothelial	Sfrp_fibroblast	Jam2	Jam3	0.0075411	0	JAM2_JAM3	Jam2 - Jam3	JAM	Cell-Cell Contact	PMC1237098; PMID: 11590146
Sfrp_fibroblast	endothelial	Jam3	Jam2	0.0075411	0	JAM3_JAM2	Jam3 - Jam2	JAM	Cell-Cell Contact	KEGG: mmu04514
Ngrf_fibroblast	endothelial	Jam2	Jam3	0.00753781	0	JAM2_JAM3	Jam2 - Jam3	JAM	Cell-Cell Contact	PMC1237098; PMID: 11590146
endothelial	Ngrf_fibroblast	Jam3	Jam2	0.00753781	0	JAM3_JAM2	Jam3 - Jam2	JAM	Cell-Cell Contact	KEGG: mmu04514
CD163-	CD163+	Ccl12	Ccr2	0.00751978	0	CCL12_CCR2	Ccl12 - Ccr2	CCL	Secreted Signaling	KEGG: mmu04060
SMC	Sfrp_fibroblast	Mif	Ackr3	0.00751938	0	MIF_ACKR3	Mif - Ackr3	MIF	Secreted Signaling	PMID: 26175090
Sfrp_fibroblast	DCs	Col6a3	Cd44	0.00747803	0	COL6A3_CD44	Col6a3 - Cd44	COLLAGEN	ECM-Receptor	KEGG: mmu04512
CD163+	pericytes	Gas6	Axl	0.0074554	0	GAS6_AXL	Gas6 - Axl	GAS	Secreted Signaling	PMID: 27801848
Sfrp_fibroblast	Ngrf_fibroblast	Thbs1	Cd47	0.0074461	0	THBS1_CD47	Thbs1 - Cd47	THBS	ECM-Receptor	KEGG: mmu04512
Sfrp_fibroblast	DCs	Lgals9	Ighm	0.00741513	0	LGALS9_IGHM	Lgals9 - Ighm	GALECTIN	Secreted Signaling	PMID: 30120235
SMC	Neutrophils	Mif	CD74_CD44	0.00739989	0	MIF_CD74_CD44	Mif - (Cd74+Cd44)	MIF	Secreted Signaling	PMID: 29637711; PMID: 26175090
Sfrp_fibroblast	Sfrp_fibroblast	Thbs3	Cd47	0.00738684	0	THBS3_CD47	Thbs3 - Cd47	THBS	ECM-Receptor	KEGG: mmu04512
B_cells	B_cells	Lgals9	Ptprc	0.00736501	0	LGALS9_CD45	Lgals9 - Cd45	GALECTIN	Secreted Signaling	PMID: 30120235
SGC	Monocytes	Mif	CD74_CD44	0.00735643	0	MIF_CD74_CD44	Mif - (Cd74+Cd44)	MIF	Secreted Signaling	PMID: 29637711; PMID: 26175090
Sfrp_fibroblast	pericytes	Mdk	Lrp1	0.00729821	0	MDK_LRP1	Mdk - Lrp1	MK	Secreted Signaling	PMID: 28356350
Schwann_cells	Sfrp_fibroblast	Fgf1	Fgfr1	0.00728583	0	FGF1_FGFR1	Fgf1 - Fgfr1	FGF	Secreted Signaling	PMC: 4393358
Ngrf_fibroblast	SMC	Lamb2	ITGA7_ITGB1	0.00727798	0	LAMB2_ITGA7_ITGB1	Lamb2 - (Itga7+Itgb1)	LAMININ	ECM-Receptor	KEGG: mmu04512
Neurons	Neurons	Negr1	Negr1	0.00727268	0	NEGR1_NEGR1	Negr1 - Negr1	NEGR	Cell-Cell Contact	KEGG: mmu04514
Sfrp_fibroblast	SGC	Thbs3	Sdc4	0.00722758	0	THBS3_SDC4	Thbs3 - Sdc4	THBS	ECM-Receptor	KEGG: mmu04512
Ngrf_fibroblast	endothelial	Jam2	Jam2	0.00722017	0	JAM2_JAM2	Jam2 - Jam2	JAM	Cell-Cell Contact	KEGG: mmu04514
endothelial	Ngrf_fibroblast	Jam2	Jam2	0.00722017	0	JAM2_JAM2	Jam2 - Jam2	JAM	Cell-Cell Contact	KEGG: mmu04514
SGC	Sfrp_fibroblast	Mdk	Ncl	0.00714476	0.04	MDK_NCL	Mdk - Ncl	MK	Secreted Signaling	PMID: 28356350
endothelial	pericytes	Gas6	Axl	0.00699945	0	GAS6_AXL	Gas6 - Axl	GAS	Secreted Signaling	PMID: 27801848
Sfrp_fibroblast	endothelial	Thbs3	Cd47	0.0069209	0	THBS3_CD47	Thbs3 - Cd47	THBS	ECM-Receptor	KEGG: mmu04512
SGC	pericytes	Col1a2	Sdc1	0.00690459	0	COL1A2_SDC1	Col1a2 - Sdc1	COLLAGEN	ECM-Receptor	KEGG: mmu04512
pericytes	Schwann_cells	Col6a1	Sdc4	0.00688772	0	COL6A1_SDC4	Col6a1 - Sdc4	COLLAGEN	ECM-Receptor	KEGG: mmu04512
Sfrp_fibroblast	Monocytes	Col6a1	Cd44	0.00687236	0	COL6A1_CD44	Col6a1 - Cd44	COLLAGEN	ECM-Receptor	KEGG: mmu04512
Ngrf_fibroblast	Ngrf_fibroblast	Gas6	Axl	0.00687078	0	GAS6_AXL	Gas6 - Axl	GAS	Secreted Signaling	PMID: 27801848
Sfrp_fibroblast	Neutrophils	Col6a3	Cd44	0.00684892	0	COL6A3_CD44	Col6a3 - Cd44	COLLAGEN	ECM-Receptor	KEGG: mmu04512
Neurons	endothelial	Calca	Calcrl	0.00683493	0	CALCA_CALCRL	Calca - Calcrl	CALCR	Secreted Signaling	KEGG: mmu04080
Sfrp_fibroblast	pericytes	Comp	Sdc1	0.00681002	0	COMP_SDC1	Comp - Sdc1	THBS	ECM-Receptor	KEGG: mmu04512
Schwann_cells	pericytes	Col1a2	Sdc1	0.00678102	0	COL1A2_SDC1	Col1a2 - Sdc1	COLLAGEN	ECM-Receptor	KEGG: mmu04512
Sfrp_fibroblast	DCs	Angptl1	Pirb	0.00677706	0	ANGPTL1_PIRB	Angptl1 - Pirb	ANGPTL	Secreted Signaling	PMID: 24478758
endothelial	SMC	Dll4	Notch3	0.00677531	0	DLL4_NOTCH3	Dll4 - Notch3	NOTCH	Cell-Cell Contact	PMID: 22353464
Sfrp_fibroblast	SGC	Comp	Cd47	0.00670308	0	COMP_CD47	Comp - Cd47	THBS	ECM-Receptor	KEGG: mmu04512
pericytes	Schwann_cells	Col4a1	Sdc4	0.006638	0	COL4A1_SDC4	Col4a1 - Sdc4	COLLAGEN	ECM-Receptor	KEGG: mmu04512
Monocytes	Monocytes	Mif	CD74_CD44	0.0066316	0	MIF_CD74_CD44	Mif - (Cd74+Cd44)	MIF	Secreted Signaling	PMID: 29637711; PMID: 26175090
B_cells	Monocytes	Lgals9	Ighm	0.0066113	0	LGALS9_IGHM	Lgals9 - Ighm	GALECTIN	Secreted Signaling	PMID: 30120235
pericytes	Schwann_cells	Col1a2	Sdc4	0.0066012	0.04	COL1A2_SDC4	Col1a2 - Sdc4	COLLAGEN	ECM-Receptor	KEGG: mmu04512
Sfrp_fibroblast	CD163-	Pros1	Axl	0.00654533	0	PROS1_AXL	Pros1 - Axl	PROS	Secreted Signaling	PMID: 29531161
CD163-	SMC	F11r	Jam3	0.00649048	0	F11R_JAM3	F11r - Jam3	JAM	Cell-Cell Contact	KEGG: mmu04514
SMC	CD163-	Jam3	F11r	0.00649048	0	JAM3_F11R	Jam3 - F11r	JAM	Cell-Cell Contact	KEGG: mmu04514
Neutrophils	Schwann_cells	Thbs1	Sdc4	0.006452	0	THBS1_SDC4	Thbs1 - Sdc4	THBS	ECM-Receptor	KEGG: mmu04512
CD163+	Neutrophils	Ccl7	Ccr1	0.00644885	0	CCL7_CCR1	Ccl7 - Ccr1	CCL	Secreted Signaling	KEGG: mmu04060
Sfrp_fibroblast	SMC	Lamb2	ITGA7_ITGB1	0.00643897	0	LAMB2_ITGA7_ITGB1	Lamb2 - (Itga7+Itgb1)	LAMININ	ECM-Receptor	KEGG: mmu04512
DCs	Schwann_cells	F11r	Jam3	0.00635507	0	F11R_JAM3	F11r - Jam3	JAM	Cell-Cell Contact	KEGG: mmu04514
Schwann_cells	DCs	Jam3	F11r	0.00635507	0	JAM3_F11R	Jam3 - F11r	JAM	Cell-Cell Contact	KEGG: mmu04514
Sfrp_fibroblast	Monocytes	Mif	CD74_CD44	0.00633425	0	MIF_CD74_CD44	Mif - (Cd74+Cd44)	MIF	Secreted Signaling	PMID: 29637711; PMID: 26175090
endothelial	Sfrp_fibroblast	F11r	Jam3	0.00632369	0	F11R_JAM3	F11r - Jam3	JAM	Cell-Cell Contact	KEGG: mmu04514
Sfrp_fibroblast	endothelial	Jam3	F11r	0.00632369	0	JAM3_F11R	Jam3 - F11r	JAM	Cell-Cell Contact	KEGG: mmu04514
Neutrophils	pericytes	Thbs1	Cd47	0.00630766	0	THBS1_CD47	Thbs1 - Cd47	THBS	ECM-Receptor	KEGG: mmu04512
Sfrp_fibroblast	Neutrophils	Thbs3	Cd47	0.00625633	0	THBS3_CD47	Thbs3 - Cd47	THBS	ECM-Receptor	KEGG: mmu04512
Sfrp_fibroblast	Neurons	Col6a2	Cd44	0.00625165	0	COL6A2_CD44	Col6a2 - Cd44	COLLAGEN	ECM-Receptor	KEGG: mmu04512
B_cells	CD163-	Lgals9	Ighm	0.00612578	0	LGALS9_IGHM	Lgals9 - Ighm	GALECTIN	Secreted Signaling	PMID: 30120235
SGC	CD163+	Col1a2	Sdc4	0.00611863	0	COL1A2_SDC4	Col1a2 - Sdc4	COLLAGEN	ECM-Receptor	KEGG: mmu04512
Ngrf_fibroblast	Neurons	Col6a1	Cd44	0.00611645	0	COL6A1_CD44	Col6a1 - Cd44	COLLAGEN	ECM-Receptor	KEGG: mmu04512
CD163-	SGC	F11r	Jam3	0.00611209	0	F11R_JAM3	F11r - Jam3	JAM	Cell-Cell Contact	KEGG: mmu04514
SGC	CD163-	Jam3	F11r	0.00611209	0	JAM3_F11R	Jam3 - F11r	JAM	Cell-Cell Contact	KEGG: mmu04514
SMC	Monocytes	Mif	CD74_CD44	0.00609186	0	MIF_CD74_CD44	Mif - (Cd74+Cd44)	MIF	Secreted Signaling	PMID: 29637711; PMID: 26175090
Sfrp_fibroblast	CD163+	Comp	Cd36	0.00606651	0	COMP_CD36	Comp - Cd36	THBS	ECM-Receptor	KEGG: mmu04512
endothelial	Ngrf_fibroblast	F11r	Jam2	0.00605426	0	F11R_JAM2	F11r - Jam2	JAM	Cell-Cell Contact	KEGG: mmu04514
Ngrf_fibroblast	endothelial	Jam2	F11r	0.00605426	0	JAM2_F11R	Jam2 - F11r	JAM	Cell-Cell Contact	KEGG: mmu04514
Sfrp_fibroblast	Schwann_cells	Fn1	Sdc4	0.00605277	0	FN1_SDC4	Fn1 - Sdc4	FN1	ECM-Receptor	KEGG: mmu04512
Sfrp_fibroblast	endothelial	Mpzl1	Mpzl1	0.00603929	0	MPZL1_MPZL1	Mpzl1 - Mpzl1	MPZ	Cell-Cell Contact	KEGG: mmu04514
endothelial	Sfrp_fibroblast	Mpzl1	Mpzl1	0.00603929	0	MPZL1_MPZL1	Mpzl1 - Mpzl1	MPZ	Cell-Cell Contact	KEGG: mmu04514
Sfrp_fibroblast	CD163+	Comp	Cd47	0.00603774	0	COMP_CD47	Comp - Cd47	THBS	ECM-Receptor	KEGG: mmu04512
Sfrp_fibroblast	CD163+	Comp	Sdc4	0.00603476	0	COMP_SDC4	Comp - Sdc4	THBS	ECM-Receptor	KEGG: mmu04512
Schwann_cells	CD163+	Col1a2	Sdc4	0.00600904	0.03	COL1A2_SDC4	Col1a2 - Sdc4	COLLAGEN	ECM-Receptor	KEGG: mmu04512
Ngrf_fibroblast	Monocytes	Spp1	Cd44	0.00600838	0	SPP1_CD44	Spp1 - Cd44	SPP1	Secreted Signaling	PMID: 21907263
DCs	DCs	Lgals9	Ptprc	0.00599573	0	LGALS9_CD45	Lgals9 - Cd45	GALECTIN	Secreted Signaling	PMID: 30120235
pericytes	pericytes	Col6a1	Sdc1	0.00598868	0	COL6A1_SDC1	Col6a1 - Sdc1	COLLAGEN	ECM-Receptor	KEGG: mmu04512
CD163-	endothelial	F11r	Jam3	0.00598548	0	F11R_JAM3	F11r - Jam3	JAM	Cell-Cell Contact	KEGG: mmu04514
endothelial	CD163-	Jam3	F11r	0.00598548	0	JAM3_F11R	Jam3 - F11r	JAM	Cell-Cell Contact	KEGG: mmu04514
Neurons	Neurons	Nrxn1	Nlgn3	0.00584697	0	NRXN1_NLGN3	Nrxn1 - Nlgn3	NRXN	Cell-Cell Contact	KEGG: mmu04514
Ngrf_fibroblast	Neurons	Lama2	Sv2a	0.00583464	0	LAMA2_SV2A	Lama2 - Sv2a	LAMININ	ECM-Receptor	KEGG: mmu04512
B_cells	CD163-	Lgals9	Ptprc	0.0058251	0	LGALS9_CD45	Lgals9 - Cd45	GALECTIN	Secreted Signaling	PMID: 30120235
pericytes	pericytes	Col4a1	Sdc1	0.00577137	0	COL4A1_SDC1	Col4a1 - Sdc1	COLLAGEN	ECM-Receptor	KEGG: mmu04512
Ngrf_fibroblast	Schwann_cells	Col6a2	Sdc4	0.00576939	0	COL6A2_SDC4	Col6a2 - Sdc4	COLLAGEN	ECM-Receptor	KEGG: mmu04512
SMC	Neurons	Lamb2	Sv2a	0.00574817	0	LAMB2_SV2A	Lamb2 - Sv2a	LAMININ	ECM-Receptor	KEGG: mmu04512
Ngrf_fibroblast	pericytes	Gas6	Axl	0.00574127	0	GAS6_AXL	Gas6 - Axl	GAS	Secreted Signaling	PMID: 27801848
pericytes	pericytes	Col1a2	Sdc1	0.00573934	0	COL1A2_SDC1	Col1a2 - Sdc1	COLLAGEN	ECM-Receptor	KEGG: mmu04512
Sfrp_fibroblast	Neurons	Thbs3	Cd47	0.00573689	0	THBS3_CD47	Thbs3 - Cd47	THBS	ECM-Receptor	KEGG: mmu04512
CD163-	endothelial	F11r	Jam2	0.00573288	0	F11R_JAM2	F11r - Jam2	JAM	Cell-Cell Contact	KEGG: mmu04514
endothelial	CD163-	Jam2	F11r	0.00573288	0	JAM2_F11R	Jam2 - F11r	JAM	Cell-Cell Contact	KEGG: mmu04514
SGC	Schwann_cells	Ptn	Sdc4	0.00567082	0	PTN_SDC4	Ptn - Sdc4	PTN	Secreted Signaling	PMID: 28356350; PMID: 25620911
Sfrp_fibroblast	Neutrophils	Jam3	ITGAM_ITGB2L	0.0056576	0	JAM3_ITGAM_ITGB2L	Jam3 - (Itgam+Itgb2l)	JAM	Cell-Cell Contact	KEGG: mmu04514;
Neurons	Ngrf_fibroblast	Ptn	Sdc2	0.00563051	0	PTN_SDC2	Ptn - Sdc2	PTN	Secreted Signaling	PMID: 28356350; PMID: 25620911
Neutrophils	pericytes	Thbs1	Sdc1	0.00560951	0	THBS1_SDC1	Thbs1 - Sdc1	THBS	ECM-Receptor	KEGG: mmu04512
Sfrp_fibroblast	CD163-	Comp	Cd47	0.00559526	0	COMP_CD47	Comp - Cd47	THBS	ECM-Receptor	KEGG: mmu04512
Sfrp_fibroblast	Schwann_cells	Thbs2	Cd47	0.00558561	0	THBS2_CD47	Thbs2 - Cd47	THBS	ECM-Receptor	KEGG: mmu04512
CD163-	Monocytes	Ccl7	Ccr2	0.00557531	0	CCL7_CCR2	Ccl7 - Ccr2	CCL	Secreted Signaling	KEGG: mmu04060
Neurons	DCs	Lgals9	Ptprc	0.0055576	0	LGALS9_CD45	Lgals9 - Cd45	GALECTIN	Secreted Signaling	PMID: 30120235
Sfrp_fibroblast	Neutrophils	Icam1	ITGAM_ITGB2L	0.00553817	0	ICAM1_ITGAM_ITGB2L	Icam1 - (Itgam+Itgb2l)	ICAM	Cell-Cell Contact	KEGG: mmu04514
Sfrp_fibroblast	Monocytes	Thbs3	Cd47	0.00552351	0	THBS3_CD47	Thbs3 - Cd47	THBS	ECM-Receptor	KEGG: mmu04512
Neutrophils	SGC	Thbs1	Cd47	0.00552132	0	THBS1_CD47	Thbs1 - Cd47	THBS	ECM-Receptor	KEGG: mmu04512
B_cells	CD163+	Lgals9	Ptprc	0.00549668	0	LGALS9_CD45	Lgals9 - Cd45	GALECTIN	Secreted Signaling	PMID: 30120235
Neurons	pericytes	Dll3	Notch3	0.00548472	0	DLL3_NOTCH3	Dll3 - Notch3	NOTCH	Cell-Cell Contact	PMID: 22353464
Monocytes	DCs	Lgals9	Ptprc	0.00548462	0	LGALS9_CD45	Lgals9 - Cd45	GALECTIN	Secreted Signaling	PMID: 30120235
pericytes	Schwann_cells	Col4a2	Sdc4	0.00539956	0	COL4A2_SDC4	Col4a2 - Sdc4	COLLAGEN	ECM-Receptor	KEGG: mmu04512
SGC	pericytes	Ptn	Ncl	0.00538629	0	PTN_NCL	Ptn - Ncl	PTN	Secreted Signaling	PMID: 28356350; PMID: 25620911
Sfrp_fibroblast	CD163-	Comp	Sdc4	0.00536843	0	COMP_SDC4	Comp - Sdc4	THBS	ECM-Receptor	KEGG: mmu04512
Sfrp_fibroblast	SMC	Cxcl12	Ackr3	0.00536367	0	CXCL12_ACKR3	Cxcl12 - Ackr3	CXCL	Secreted Signaling	KEGG: mmu04060
CD163+	Monocytes	Ccl6	Ccr2	0.0053295	0	CCL6_CCR2	Ccl6 - Ccr2	CCL	Secreted Signaling	KEGG: mmu04060
CD163-	CD163+	Ccl7	Ccr2	0.00531269	0	CCL7_CCR2	Ccl7 - Ccr2	CCL	Secreted Signaling	KEGG: mmu04060
Sfrp_fibroblast	Schwann_cells	Thbs1	Cd47	0.00530756	0	THBS1_CD47	Thbs1 - Cd47	THBS	ECM-Receptor	KEGG: mmu04512
pericytes	CD163+	Col6a1	Sdc4	0.00530642	0	COL6A1_SDC4	Col6a1 - Sdc4	COLLAGEN	ECM-Receptor	KEGG: mmu04512
Sfrp_fibroblast	Monocytes	Fn1	ITGA4_ITGB7	0.00529806	0	FN1_ITGA4_ITGB7	Fn1 - (Itga4+Itgb7)	FN1	ECM-Receptor	KEGG: mmu04512
Ngrf_fibroblast	Neurons	Mdk	ITGA6_ITGB1	0.00528416	0	MDK_ITGA6_ITGB1	Mdk - (Itga6+Itgb1)	MK	Secreted Signaling	PMID: 28356350
Neurons	endothelial	Calcb	Calcrl	0.00527866	0	CALCB_CALCRL	Calcb - Calcrl	CALCR	Secreted Signaling	KEGG: mmu04080
DCs	CD163+	Ccl4	Ccr5	0.00526426	0	CCL4_CCR5	Ccl4 - Ccr5	CCL	Secreted Signaling	KEGG: mmu04060
Sfrp_fibroblast	pericytes	Fn1	Sdc1	0.00526214	0	FN1_SDC1	Fn1 - Sdc1	FN1	ECM-Receptor	KEGG: mmu04512
pericytes	SMC	Lamc3	ITGA7_ITGB1	0.00525855	0	LAMC3_ITGA7_ITGB1	Lamc3 - (Itga7+Itgb1)	LAMININ	ECM-Receptor	KEGG: mmu04512
Sfrp_fibroblast	SMC	Comp	Cd47	0.00525698	0	COMP_CD47	Comp - Cd47	THBS	ECM-Receptor	KEGG: mmu04512
Schwann_cells	Monocytes	Spp1	ITGA4_ITGB1	0.00519606	0	SPP1_ITGA4_ITGB1	Spp1 - (Itga4+Itgb1)	SPP1	Secreted Signaling	PMID: 21907263
SMC	SMC	Pdgfa	Pdgfrb	0.00519205	0	PDGFA_PDGFRB	Pdgfa - Pdgfrb	PDGF	Secreted Signaling	PMID: 15207812
SGC	B_cells	Ptn	Ncl	0.00519036	0	PTN_NCL	Ptn - Ncl	PTN	Secreted Signaling	PMID: 28356350; PMID: 25620911
Ngrf_fibroblast	Neurons	Lamc1	Sv2a	0.00517968	0	LAMC1_SV2A	Lamc1 - Sv2a	LAMININ	ECM-Receptor	KEGG: mmu04512
DCs	CD163+	Lgals9	Ighm	0.00516284	0	LGALS9_IGHM	Lgals9 - Ighm	GALECTIN	Secreted Signaling	PMID: 30120235
Monocytes	Schwann_cells	Psap	Gpr37l1	0.00514165	0	PSAP_GPR37L1	Psap - Gpr37l1	PSAP	Secreted Signaling	PMID: 23690594
B_cells	Schwann_cells	Psap	Gpr37l1	0.00512617	0	PSAP_GPR37L1	Psap - Gpr37l1	PSAP	Secreted Signaling	PMID: 23690594
pericytes	CD163+	Col4a1	Sdc4	0.00511374	0	COL4A1_SDC4	Col4a1 - Sdc4	COLLAGEN	ECM-Receptor	KEGG: mmu04512
SGC	Neurons	Mpz	Mpzl1	0.0051132	0	MPZ_MPZL1	Mpz - Mpzl1	MPZ	Cell-Cell Contact	KEGG: mmu04514
Neurons	SMC	Pdgfa	Pdgfrb	0.00510062	0	PDGFA_PDGFRB	Pdgfa - Pdgfrb	PDGF	Secreted Signaling	PMID: 15207812
CD163+	CD163+	Ccl6	Ccr2	0.0050784	0	CCL6_CCR2	Ccl6 - Ccr2	CCL	Secreted Signaling	KEGG: mmu04060
Sfrp_fibroblast	Ngrf_fibroblast	Thbs3	Cd47	0.00501703	0	THBS3_CD47	Thbs3 - Cd47	THBS	ECM-Receptor	KEGG: mmu04512
Ngrf_fibroblast	pericytes	Col6a2	Sdc1	0.00501558	0	COL6A2_SDC1	Col6a2 - Sdc1	COLLAGEN	ECM-Receptor	KEGG: mmu04512
Neutrophils	CD163+	Thbs1	Cd36	0.00499641	0	THBS1_CD36	Thbs1 - Cd36	THBS	ECM-Receptor	KEGG: mmu04512
Neutrophils	Monocytes	Ccl6	Ccr2	0.00497314	0	CCL6_CCR2	Ccl6 - Ccr2	CCL	Secreted Signaling	KEGG: mmu04060
Neutrophils	CD163+	Thbs1	Cd47	0.00497269	0	THBS1_CD47	Thbs1 - Cd47	THBS	ECM-Receptor	KEGG: mmu04512
Neutrophils	CD163+	Thbs1	Sdc4	0.00497024	0	THBS1_SDC4	Thbs1 - Sdc4	THBS	ECM-Receptor	KEGG: mmu04512
SGC	pericytes	Ptn	Sdc1	0.00492983	0	PTN_SDC1	Ptn - Sdc1	PTN	Secreted Signaling	PMID: 28356350; PMID: 25620911
CD163-	endothelial	Tnf	Tnfrsf1a	0.00490913	0	TNF_TNFRSF1A	Tnf - Tnfrsf1a	TNF	Secreted Signaling	KEGG: mmu04060
Schwann_cells	Schwann_cells	Cadm3	Cadm3	0.00490281	0	CADM3_CADM3	Cadm3 - Cadm3	CADM	Cell-Cell Contact	KEGG: mmu04514
Neurons	Monocytes	Ptn	Ncl	0.00487251	0	PTN_NCL	Ptn - Ncl	PTN	Secreted Signaling	PMID: 28356350; PMID: 25620911
Neurons	SGC	Ptn	Sdc4	0.00485929	0	PTN_SDC4	Ptn - Sdc4	PTN	Secreted Signaling	PMID: 28356350; PMID: 25620911
Ngrf_fibroblast	Neurons	Col9a2	Cd44	0.00485664	0	COL9A2_CD44	Col9a2 - Cd44	COLLAGEN	ECM-Receptor	KEGG: mmu04512
B_cells	DCs	Lgals9	Cd44	0.00485302	0	LGALS9_CD44	Lgals9 - Cd44	GALECTIN	Secreted Signaling	PMID: 25065622
B_cells	CD163-	Ptprc	Mrc1	0.00484385	0	PTPRC_MRC1	Ptprc - Mrc1	CD45	Cell-Cell Contact	PMID: 27601670; PMID: 10575006
DCs	DCs	Lgals9	Ighm	0.00484371	0	LGALS9_IGHM	Lgals9 - Ighm	GALECTIN	Secreted Signaling	PMID: 30120235
Sfrp_fibroblast	Monocytes	Col6a2	Cd44	0.00483241	0	COL6A2_CD44	Col6a2 - Cd44	COLLAGEN	ECM-Receptor	KEGG: mmu04512
pericytes	Neutrophils	Anxa1	Fpr1	0.00482108	0	ANXA1_FPR1	Anxa1 - Fpr1	ANNEXIN	Secreted Signaling	PMID: 23230437
Ngrf_fibroblast	Neurons	Lamb2	Sv2a	0.00481455	0	LAMB2_SV2A	Lamb2 - Sv2a	LAMININ	ECM-Receptor	KEGG: mmu04512
pericytes	SMC	Pdgfa	Pdgfrb	0.00481261	0	PDGFA_PDGFRB	Pdgfa - Pdgfrb	PDGF	Secreted Signaling	PMID: 15207812
endothelial	CD163-	F11r	F11r	0.00480597	0	F11R_F11R	F11r - F11r	JAM	Cell-Cell Contact	KEGG: mmu04514
CD163-	endothelial	F11r	F11r	0.00480597	0	F11R_F11R	F11r - F11r	JAM	Cell-Cell Contact	KEGG: mmu04514
Sfrp_fibroblast	DCs	Fn1	ITGA4_ITGB7	0.00480332	0	FN1_ITGA4_ITGB7	Fn1 - (Itga4+Itgb7)	FN1	ECM-Receptor	KEGG: mmu04512
Neurons	CD163+	Lgals9	Ighm	0.00478528	0	LGALS9_IGHM	Lgals9 - Ighm	GALECTIN	Secreted Signaling	PMID: 30120235
Sfrp_fibroblast	Sfrp_fibroblast	Cxcl12	Ackr3	0.00475702	0	CXCL12_ACKR3	Cxcl12 - Ackr3	CXCL	Secreted Signaling	KEGG: mmu04060
pericytes	Neutrophils	Angptl2	Pirb	0.00474918	0	ANGPTL2_PIRB	Angptl2 - Pirb	ANGPTL	Secreted Signaling	PMID: 24478758
Neutrophils	CD163+	Ccl6	Ccr2	0.00473875	0	CCL6_CCR2	Ccl6 - Ccr2	CCL	Secreted Signaling	KEGG: mmu04060
Ngrf_fibroblast	Monocytes	Col6a1	Cd44	0.00472776	0	COL6A1_CD44	Col6a1 - Cd44	COLLAGEN	ECM-Receptor	KEGG: mmu04512
Monocytes	CD163+	Lgals9	Ighm	0.00472239	0	LGALS9_IGHM	Lgals9 - Ighm	GALECTIN	Secreted Signaling	PMID: 30120235
DCs	CD163-	Ccl4	Ccr5	0.00472106	0	CCL4_CCR5	Ccl4 - Ccr5	CCL	Secreted Signaling	KEGG: mmu04060
pericytes	CD163-	Col6a1	Sdc4	0.00472013	0	COL6A1_SDC4	Col6a1 - Sdc4	COLLAGEN	ECM-Receptor	KEGG: mmu04512
pericytes	pericytes	Col4a2	Sdc1	0.00469385	0	COL4A2_SDC1	Col4a2 - Sdc1	COLLAGEN	ECM-Receptor	KEGG: mmu04512
Sfrp_fibroblast	CD163+	Fn1	Sdc4	0.00466226	0	FN1_SDC4	Fn1 - Sdc4	FN1	ECM-Receptor	KEGG: mmu04512
pericytes	Neutrophils	Anxa1	Fpr2	0.00464166	0	ANXA1_FPR2	Anxa1 - Fpr2	ANNEXIN	Secreted Signaling	PMID: 23230437
Sfrp_fibroblast	CD163-	Comp	Cd36	0.0046316	0	COMP_CD36	Comp - Cd36	THBS	ECM-Receptor	KEGG: mmu04512
Neurons	CD163-	Gas6	Axl	0.00462848	0.02	GAS6_AXL	Gas6 - Axl	GAS	Secreted Signaling	PMID: 27801848
Neutrophils	CD163-	Thbs1	Cd47	0.0046079	0	THBS1_CD47	Thbs1 - Cd47	THBS	ECM-Receptor	KEGG: mmu04512
CD163-	Neurons	Osm	LIFR_IL6ST	0.00460757	0	OSM_LIFR_IL6ST	Osm - (Lifr+Il6st)	OSM	Secreted Signaling	KEGG: mmu04060
SGC	Schwann_cells	Mdk	Sdc4	0.0045867	0	MDK_SDC4	Mdk - Sdc4	MK	Secreted Signaling	PMID: 28356350
DCs	SMC	F11r	Jam3	0.00457749	0	F11R_JAM3	F11r - Jam3	JAM	Cell-Cell Contact	KEGG: mmu04514
SMC	DCs	Jam3	F11r	0.00457749	0	JAM3_F11R	Jam3 - F11r	JAM	Cell-Cell Contact	KEGG: mmu04514
Ngrf_fibroblast	Schwann_cells	Angptl4	Sdc4	0.0045518	0	ANGPTL4_SDC4	Angptl4 - Sdc4	ANGPTL	Secreted Signaling	PMID: 29017031
pericytes	CD163-	Col4a1	Sdc4	0.00454864	0	COL4A1_SDC4	Col4a1 - Sdc4	COLLAGEN	ECM-Receptor	KEGG: mmu04512
SMC	pericytes	Ntf3	Ntrk2	0.00453705	0	NTF3_NTRK2	Ntf3 - Ntrk2	NT	Secreted Signaling	PMID: 27908981
endothelial	Schwann_cells	Col4a2	Sdc4	0.00453509	0	COL4A2_SDC4	Col4a2 - Sdc4	COLLAGEN	ECM-Receptor	KEGG: mmu04512
Sfrp_fibroblast	Sfrp_fibroblast	Comp	Sdc4	0.00450445	0	COMP_SDC4	Comp - Sdc4	THBS	ECM-Receptor	KEGG: mmu04512
Neurons	DCs	Lgals9	Ighm	0.00448938	0	LGALS9_IGHM	Lgals9 - Ighm	GALECTIN	Secreted Signaling	PMID: 30120235
CD163-	endothelial	Osm	LIFR_IL6ST	0.00446404	0	OSM_LIFR_IL6ST	Osm - (Lifr+Il6st)	OSM	Secreted Signaling	KEGG: mmu04060
B_cells	Neutrophils	Lgals9	Cd44	0.00444375	0	LGALS9_CD44	Lgals9 - Cd44	GALECTIN	Secreted Signaling	PMID: 25065622
Ngrf_fibroblast	CD163+	Col6a2	Sdc4	0.00444369	0	COL6A2_SDC4	Col6a2 - Sdc4	COLLAGEN	ECM-Receptor	KEGG: mmu04512
Monocytes	DCs	Lgals9	Ighm	0.00443037	0	LGALS9_IGHM	Lgals9 - Ighm	GALECTIN	Secreted Signaling	PMID: 30120235
Neurons	SMC	Dll3	Notch3	0.00442247	0	DLL3_NOTCH3	Dll3 - Notch3	NOTCH	Cell-Cell Contact	PMID: 22353464
Neutrophils	CD163-	Thbs1	Sdc4	0.00442092	0	THBS1_SDC4	Thbs1 - Sdc4	THBS	ECM-Receptor	KEGG: mmu04512
endothelial	B_cells	Lgals9	Ptprc	0.00440357	0	LGALS9_CD45	Lgals9 - Cd45	GALECTIN	Secreted Signaling	PMID: 30120235
SGC	DCs	Col1a2	Cd44	0.00439313	0	COL1A2_CD44	Col1a2 - Cd44	COLLAGEN	ECM-Receptor	KEGG: mmu04512
SGC	CD163+	Ptn	Sdc4	0.00436767	0	PTN_SDC4	Ptn - Sdc4	PTN	Secreted Signaling	PMID: 28356350; PMID: 25620911
Schwann_cells	DCs	Spp1	Cd44	0.00436443	0	SPP1_CD44	Spp1 - Cd44	SPP1	Secreted Signaling	PMID: 21907263
Ngrf_fibroblast	Schwann_cells	Fn1	Sdc4	0.00435967	0	FN1_SDC4	Fn1 - Sdc4	FN1	ECM-Receptor	KEGG: mmu04512
pericytes	pericytes	Jam3	Jam3	0.00435161	0.03	JAM3_JAM3	Jam3 - Jam3	JAM	Cell-Cell Contact	KEGG: mmu04514
Neutrophils	SMC	Thbs1	Cd47	0.00432906	0	THBS1_CD47	Thbs1 - Cd47	THBS	ECM-Receptor	KEGG: mmu04512
Schwann_cells	DCs	Col1a2	Cd44	0.00431431	0	COL1A2_CD44	Col1a2 - Cd44	COLLAGEN	ECM-Receptor	KEGG: mmu04512
DCs	SGC	F11r	Jam3	0.00431014	0	F11R_JAM3	F11r - Jam3	JAM	Cell-Cell Contact	KEGG: mmu04514
SGC	DCs	Jam3	F11r	0.00431014	0	JAM3_F11R	Jam3 - F11r	JAM	Cell-Cell Contact	KEGG: mmu04514
Sfrp_fibroblast	Neurons	Mdk	ITGA6_ITGB1	0.00429447	0	MDK_ITGA6_ITGB1	Mdk - (Itga6+Itgb1)	MK	Secreted Signaling	PMID: 28356350
Sfrp_fibroblast	Neurons	Lamb2	Sv2a	0.0042583	0	LAMB2_SV2A	Lamb2 - Sv2a	LAMININ	ECM-Receptor	KEGG: mmu04512
Sfrp_fibroblast	Schwann_cells	Thbs2	Sdc4	0.00425235	0	THBS2_SDC4	Thbs2 - Sdc4	THBS	ECM-Receptor	KEGG: mmu04512
Sfrp_fibroblast	Neurons	Col6a3	Cd44	0.00424991	0	COL6A3_CD44	Col6a3 - Cd44	COLLAGEN	ECM-Receptor	KEGG: mmu04512
DCs	endothelial	F11r	Jam3	0.0042207	0	F11R_JAM3	F11r - Jam3	JAM	Cell-Cell Contact	KEGG: mmu04514
endothelial	DCs	Jam3	F11r	0.0042207	0	JAM3_F11R	Jam3 - F11r	JAM	Cell-Cell Contact	KEGG: mmu04514
B_cells	Neutrophils	Lgals9	Ptprc	0.00419116	0	LGALS9_CD45	Lgals9 - Cd45	GALECTIN	Secreted Signaling	PMID: 30120235
SGC	Neurons	Mif	CD74_CD44	0.0041679	0.01	MIF_CD74_CD44	Mif - (Cd74+Cd44)	MIF	Secreted Signaling	PMID: 29637711; PMID: 26175090
CD163-	Neutrophils	Ccl7	Ccr1	0.00416054	0	CCL7_CCR1	Ccl7 - Ccr1	CCL	Secreted Signaling	KEGG: mmu04060
pericytes	CD163+	Col4a2	Sdc4	0.00415849	0	COL4A2_SDC4	Col4a2 - Sdc4	COLLAGEN	ECM-Receptor	KEGG: mmu04512
Sfrp_fibroblast	pericytes	Thbs2	Cd47	0.00415702	0	THBS2_CD47	Thbs2 - Cd47	THBS	ECM-Receptor	KEGG: mmu04512
Sfrp_fibroblast	CD163-	Fn1	Sdc4	0.00414684	0	FN1_SDC4	Fn1 - Sdc4	FN1	ECM-Receptor	KEGG: mmu04512
Sfrp_fibroblast	SMC	Lamc1	ITGA7_ITGB1	0.00412086	0	LAMC1_ITGA7_ITGB1	Lamc1 - (Itga7+Itgb1)	LAMININ	ECM-Receptor	KEGG: mmu04512
endothelial	Schwann_cells	Col4a1	Sdc4	0.00411336	0	COL4A1_SDC4	Col4a1 - Sdc4	COLLAGEN	ECM-Receptor	KEGG: mmu04512
SMC	Ngrf_fibroblast	Pdgfa	Pdgfra	0.00411124	0	PDGFA_PDGFRA	Pdgfa - Pdgfra	PDGF	Secreted Signaling	PMID: 15207812
DCs	CD163+	Ccl3	Ccr5	0.00411002	0	CCL3_CCR5	Ccl3 - Ccr5	CCL	Secreted Signaling	KEGG: mmu04060
SMC	Ngrf_fibroblast	Ntf3	Ntrk2	0.00410687	0	NTF3_NTRK2	Ntf3 - Ntrk2	NT	Secreted Signaling	PMID: 27908981
Sfrp_fibroblast	B_cells	Lgals9	Ptprc	0.00409513	0	LGALS9_CD45	Lgals9 - Cd45	GALECTIN	Secreted Signaling	PMID: 30120235
SGC	Schwann_cells	Ptn	Ncl	0.004068	0	PTN_NCL	Ptn - Ncl	PTN	Secreted Signaling	PMID: 28356350; PMID: 25620911
DCs	endothelial	F11r	Jam2	0.00404227	0	F11R_JAM2	F11r - Jam2	JAM	Cell-Cell Contact	KEGG: mmu04514
endothelial	DCs	Jam2	F11r	0.00404227	0	JAM2_F11R	Jam2 - F11r	JAM	Cell-Cell Contact	KEGG: mmu04514
SGC	pericytes	Ptn	Sdc2	0.00404214	0	PTN_SDC2	Ptn - Sdc2	PTN	Secreted Signaling	PMID: 28356350; PMID: 25620911
SMC	pericytes	Col1a2	Sdc1	0.00404067	0	COL1A2_SDC1	Col1a2 - Sdc1	COLLAGEN	ECM-Receptor	KEGG: mmu04512
Sfrp_fibroblast	Schwann_cells	Thbs1	Sdc4	0.0040404	0	THBS1_SDC4	Thbs1 - Sdc4	THBS	ECM-Receptor	KEGG: mmu04512
Neurons	Ngrf_fibroblast	Pdgfa	Pdgfra	0.00403697	0	PDGFA_PDGFRA	Pdgfa - Pdgfra	PDGF	Secreted Signaling	PMID: 15207812
Neurons	Neurons	Nrxn2	Nlgn3	0.0040272	0	NRXN2_NLGN3	Nrxn2 - Nlgn3	NRXN	Cell-Cell Contact	KEGG: mmu04514
SGC	Neutrophils	Col1a2	Cd44	0.00402249	0	COL1A2_CD44	Col1a2 - Cd44	COLLAGEN	ECM-Receptor	KEGG: mmu04512
pericytes	SMC	Mif	Ackr3	0.0040002	0	MIF_ACKR3	Mif - Ackr3	MIF	Secreted Signaling	PMID: 26175090
Schwann_cells	Neutrophils	Spp1	Cd44	0.0039962	0	SPP1_CD44	Spp1 - Cd44	SPP1	Secreted Signaling	PMID: 21907263
SGC	CD163+	Ptn	Ncl	0.00399295	0	PTN_NCL	Ptn - Ncl	PTN	Secreted Signaling	PMID: 28356350; PMID: 25620911
Neurons	B_cells	Sema4d	Cd72	0.00398742	0	SEMA4D_CD72	Sema4d - Cd72	SEMA4	Cell-Cell Contact	PMID: 22325954
SGC	pericytes	Mdk	Sdc1	0.0039868	0	MDK_SDC1	Mdk - Sdc1	MK	Secreted Signaling	PMID: 28356350
Sfrp_fibroblast	Monocytes	Fn1	ITGA4_ITGB1	0.00398445	0	FN1_ITGA4_ITGB1	Fn1 - (Itga4+Itgb1)	FN1	ECM-Receptor	KEGG: mmu04512
CD163+	Neutrophils	Ccl6	Ccr1	0.00397686	0	CCL6_CCR1	Ccl6 - Ccr1	CCL	Secreted Signaling	KEGG: mmu04060
pericytes	pericytes	Cdh2	Cdh2	0.00397111	0	CDH2_CDH2	Cdh2 - Cdh2	CDH	Cell-Cell Contact	KEGG: mmu04514
SMC	Neutrophils	Anxa1	Fpr1	0.00396342	0	ANXA1_FPR1	Anxa1 - Fpr1	ANNEXIN	Secreted Signaling	PMID: 23230437
pericytes	Sfrp_fibroblast	Col6a1	Sdc4	0.00396007	0	COL6A1_SDC4	Col6a1 - Sdc4	COLLAGEN	ECM-Receptor	KEGG: mmu04512
Ngrf_fibroblast	pericytes	Angptl4	Sdc1	0.00395645	0	ANGPTL4_SDC1	Angptl4 - Sdc1	ANGPTL	Secreted Signaling	PMID: 29017031
Ngrf_fibroblast	CD163-	Col6a2	Sdc4	0.00395234	0	COL6A2_SDC4	Col6a2 - Sdc4	COLLAGEN	ECM-Receptor	KEGG: mmu04512
endothelial	Monocytes	Lgals9	Ighm	0.00395173	0	LGALS9_IGHM	Lgals9 - Ighm	GALECTIN	Secreted Signaling	PMID: 30120235
Schwann_cells	Neutrophils	Col1a2	Cd44	0.0039503	0	COL1A2_CD44	Col1a2 - Cd44	COLLAGEN	ECM-Receptor	KEGG: mmu04512
Sfrp_fibroblast	pericytes	Thbs1	Cd47	0.0039498	0	THBS1_CD47	Thbs1 - Cd47	THBS	ECM-Receptor	KEGG: mmu04512
endothelial	pericytes	Col4a2	Sdc1	0.00394192	0	COL4A2_SDC1	Col4a2 - Sdc1	COLLAGEN	ECM-Receptor	KEGG: mmu04512
CD163-	Neutrophils	Ccl9	Ccr1	0.0039347	0	CCL9_CCR1	Ccl9 - Ccr1	CCL	Secreted Signaling	KEGG: mmu04060
SGC	SGC	Ptn	Sdc2	0.00390865	0	PTN_SDC2	Ptn - Sdc2	PTN	Secreted Signaling	PMID: 28356350; PMID: 25620911
DCs	Neutrophils	Ccl3	Ccr1	0.00390205	0	CCL3_CCR1	Ccl3 - Ccr1	CCL	Secreted Signaling	KEGG: mmu04060
SGC	CD163-	Ptn	Sdc4	0.00388469	0	PTN_SDC4	Ptn - Sdc4	PTN	Secreted Signaling	PMID: 28356350; PMID: 25620911
endothelial	Neurons	Ptn	Sdc3	0.00386516	0	PTN_SDC3	Ptn - Sdc3	PTN	Secreted Signaling	PMID: 28356350; PMID: 25620911
Monocytes	Ngrf_fibroblast	ITGA4_ITGB7	Vcam1	0.0038355	0	ITGA4_ITGB7_VCAM1	Vcam1 - (Itga4+Itgb7)	VCAM	Cell-Cell Contact	KEGG: mmu04514
CD163-	CD163-	Ptprc	Mrc1	0.00382904	0	PTPRC_MRC1	Ptprc - Mrc1	CD45	Cell-Cell Contact	PMID: 27601670; PMID: 10575006
pericytes	Sfrp_fibroblast	Col4a1	Sdc4	0.00381609	0	COL4A1_SDC4	Col4a1 - Sdc4	COLLAGEN	ECM-Receptor	KEGG: mmu04512
SMC	Neutrophils	Anxa1	Fpr2	0.00381579	0	ANXA1_FPR2	Anxa1 - Fpr2	ANNEXIN	Secreted Signaling	PMID: 23230437
Ngrf_fibroblast	Monocytes	Fn1	ITGA4_ITGB7	0.00381527	0	FN1_ITGA4_ITGB7	Fn1 - (Itga4+Itgb7)	FN1	ECM-Receptor	KEGG: mmu04512
Neutrophils	CD163-	Thbs1	Cd36	0.00381364	0	THBS1_CD36	Thbs1 - Cd36	THBS	ECM-Receptor	KEGG: mmu04512
Ngrf_fibroblast	SMC	Pros1	Axl	0.00381191	0	PROS1_AXL	Pros1 - Axl	PROS	Secreted Signaling	PMID: 29531161
pericytes	Ngrf_fibroblast	Pdgfa	Pdgfra	0.00381103	0	PDGFA_PDGFRA	Pdgfa - Pdgfra	PDGF	Secreted Signaling	PMID: 15207812
pericytes	DCs	Col6a1	Cd44	0.0038091	0	COL6A1_CD44	Col6a1 - Cd44	COLLAGEN	ECM-Receptor	KEGG: mmu04512
Neurons	SMC	Ptn	Ncl	0.00380299	0.01	PTN_NCL	Ptn - Ncl	PTN	Secreted Signaling	PMID: 28356350; PMID: 25620911
Neurons	SMC	Ptn	Sdc2	0.00379711	0	PTN_SDC2	Ptn - Sdc2	PTN	Secreted Signaling	PMID: 28356350; PMID: 25620911
Ngrf_fibroblast	pericytes	Fn1	Sdc1	0.00378936	0	FN1_SDC1	Fn1 - Sdc1	FN1	ECM-Receptor	KEGG: mmu04512
Monocytes	Neurons	Mif	CD74_CD44	0.00375605	0.01	MIF_CD74_CD44	Mif - (Cd74+Cd44)	MIF	Secreted Signaling	PMID: 29637711; PMID: 26175090
Ngrf_fibroblast	Monocytes	Col9a2	Cd44	0.0037529	0	COL9A2_CD44	Col9a2 - Cd44	COLLAGEN	ECM-Receptor	KEGG: mmu04512
SMC	DCs	Il34	Csf1r	0.00374669	0	IL34_CSF1R	Il34 - Csf1r	CSF	Secreted Signaling	KEGG: mmu04060
Neutrophils	Neutrophils	Ccl6	Ccr1	0.0037106	0	CCL6_CCR1	Ccl6 - Ccr1	CCL	Secreted Signaling	KEGG: mmu04060
Neutrophils	Sfrp_fibroblast	Thbs1	Sdc4	0.00370886	0	THBS1_SDC4	Thbs1 - Sdc4	THBS	ECM-Receptor	KEGG: mmu04512
Schwann_cells	SMC	Mif	Ackr3	0.00370642	0	MIF_ACKR3	Mif - Ackr3	MIF	Secreted Signaling	PMID: 26175090
pericytes	CD163-	Col4a2	Sdc4	0.00369856	0	COL4A2_SDC4	Col4a2 - Sdc4	COLLAGEN	ECM-Receptor	KEGG: mmu04512
Sfrp_fibroblast	pericytes	Thbs2	Sdc1	0.00369602	0	THBS2_SDC1	Thbs2 - Sdc1	THBS	ECM-Receptor	KEGG: mmu04512
DCs	CD163-	Ccl3	Ccr5	0.00368549	0	CCL3_CCR5	Ccl3 - Ccr5	CCL	Secreted Signaling	KEGG: mmu04060
Sfrp_fibroblast	Monocytes	Lgals9	Ighm	0.00367481	0	LGALS9_IGHM	Lgals9 - Ighm	GALECTIN	Secreted Signaling	PMID: 30120235
Ngrf_fibroblast	Schwann_cells	Lama2	ITGA6_ITGB1	0.00367153	0	LAMA2_ITGA6_ITGB1	Lama2 - (Itga6+Itgb1)	LAMININ	ECM-Receptor	KEGG: mmu04512
pericytes	DCs	Col4a1	Cd44	0.00367058	0	COL4A1_CD44	Col4a1 - Cd44	COLLAGEN	ECM-Receptor	KEGG: mmu04512
endothelial	CD163-	Lgals9	Ighm	0.0036608	0	LGALS9_IGHM	Lgals9 - Ighm	GALECTIN	Secreted Signaling	PMID: 30120235
pericytes	DCs	Col1a2	Cd44	0.00365017	0	COL1A2_CD44	Col1a2 - Cd44	COLLAGEN	ECM-Receptor	KEGG: mmu04512
Sfrp_fibroblast	SGC	Thbs2	Cd47	0.00363781	0	THBS2_CD47	Thbs2 - Cd47	THBS	ECM-Receptor	KEGG: mmu04512
SMC	Schwann_cells	Lamb2	ITGA6_ITGB1	0.003617	0	LAMB2_ITGA6_ITGB1	Lamb2 - (Itga6+Itgb1)	LAMININ	ECM-Receptor	KEGG: mmu04512
endothelial	SMC	Lamc1	ITGA7_ITGB1	0.0036148	0	LAMC1_ITGA7_ITGB1	Lamc1 - (Itga7+Itgb1)	LAMININ	ECM-Receptor	KEGG: mmu04512
CD163+	CD163-	Ptprc	Mrc1	0.00361275	0	PTPRC_MRC1	Ptprc - Mrc1	CD45	Cell-Cell Contact	PMID: 27601670; PMID: 10575006
Ngrf_fibroblast	CD163+	Pros1	Axl	0.00359985	0	PROS1_AXL	Pros1 - Axl	PROS	Secreted Signaling	PMID: 29531161
Sfrp_fibroblast	Neurons	Mif	CD74_CD44	0.00358716	0.01	MIF_CD74_CD44	Mif - (Cd74+Cd44)	MIF	Secreted Signaling	PMID: 29637711; PMID: 26175090
endothelial	pericytes	Col4a1	Sdc1	0.00357515	0	COL4A1_SDC1	Col4a1 - Sdc1	COLLAGEN	ECM-Receptor	KEGG: mmu04512
Sfrp_fibroblast	Schwann_cells	Thbs3	Cd47	0.00357362	0	THBS3_CD47	Thbs3 - Cd47	THBS	ECM-Receptor	KEGG: mmu04512
SGC	SGC	Ptn	Ncl	0.00355386	0	PTN_NCL	Ptn - Ncl	PTN	Secreted Signaling	PMID: 28356350; PMID: 25620911
CD163+	Neutrophils	Ccl9	Ccr1	0.00355033	0	CCL9_CCR1	Ccl9 - Ccr1	CCL	Secreted Signaling	KEGG: mmu04060
pericytes	Sfrp_fibroblast	Mif	Ackr3	0.00354721	0	MIF_ACKR3	Mif - Ackr3	MIF	Secreted Signaling	PMID: 26175090
SGC	CD163+	Mdk	Sdc4	0.0035318	0	MDK_SDC4	Mdk - Sdc4	MK	Secreted Signaling	PMID: 28356350
SMC	SGC	Ntf3	Ntrk2	0.00352441	0	NTF3_NTRK2	Ntf3 - Ntrk2	NT	Secreted Signaling	PMID: 27908981
Sfrp_fibroblast	pericytes	Thbs1	Sdc1	0.0035117	0	THBS1_SDC1	Thbs1 - Sdc1	THBS	ECM-Receptor	KEGG: mmu04512
Ngrf_fibroblast	CD163+	Angptl4	Sdc4	0.0035049	0	ANGPTL4_SDC4	Angptl4 - Sdc4	ANGPTL	Secreted Signaling	PMID: 29017031
Monocytes	Sfrp_fibroblast	Ifng	IFNGR1_IFNGR2	0.00349385	0	IFNG_IFNGR1_IFNGR2	Ifng - (Ifngr1+Ifngr2)	IFN-II	Secreted Signaling	KEGG: mmu04060
endothelial	CD163+	Col4a2	Sdc4	0.00349202	0	COL4A2_SDC4	Col4a2 - Sdc4	COLLAGEN	ECM-Receptor	KEGG: mmu04512
pericytes	Neutrophils	Mif	CD74_CD44	0.00349062	0	MIF_CD74_CD44	Mif - (Cd74+Cd44)	MIF	Secreted Signaling	PMID: 29637711; PMID: 26175090
pericytes	Neutrophils	Col6a1	Cd44	0.00348756	0	COL6A1_CD44	Col6a1 - Cd44	COLLAGEN	ECM-Receptor	KEGG: mmu04512
endothelial	CD163-	Lgals9	Ptprc	0.00348068	0	LGALS9_CD45	Lgals9 - Cd45	GALECTIN	Secreted Signaling	PMID: 30120235
Sfrp_fibroblast	Sfrp_fibroblast	Fn1	Sdc4	0.00347877	0	FN1_SDC4	Fn1 - Sdc4	FN1	ECM-Receptor	KEGG: mmu04512
DCs	Ngrf_fibroblast	ITGA4_ITGB7	Vcam1	0.00347685	0	ITGA4_ITGB7_VCAM1	Vcam1 - (Itga4+Itgb7)	VCAM	Cell-Cell Contact	KEGG: mmu04514
pericytes	Neurons	Lamc3	Sv2a	0.00347626	0	LAMC3_SV2A	Lamc3 - Sv2a	LAMININ	ECM-Receptor	KEGG: mmu04512
Ngrf_fibroblast	DCs	Fn1	ITGA4_ITGB7	0.0034585	0	FN1_ITGA4_ITGB7	Fn1 - (Itga4+Itgb7)	FN1	ECM-Receptor	KEGG: mmu04512
Sfrp_fibroblast	SGC	Thbs1	Cd47	0.00345638	0	THBS1_CD47	Thbs1 - Cd47	THBS	ECM-Receptor	KEGG: mmu04512
SMC	Neurons	Mif	CD74_CD44	0.00344953	0.01	MIF_CD74_CD44	Mif - (Cd74+Cd44)	MIF	Secreted Signaling	PMID: 29637711; PMID: 26175090
SGC	Ngrf_fibroblast	Ptn	Ncl	0.00343649	0	PTN_NCL	Ptn - Ncl	PTN	Secreted Signaling	PMID: 28356350; PMID: 25620911
Ngrf_fibroblast	endothelial	Lama2	ITGA6_ITGB1	0.00341151	0	LAMA2_ITGA6_ITGB1	Lama2 - (Itga6+Itgb1)	LAMININ	ECM-Receptor	KEGG: mmu04512
Sfrp_fibroblast	CD163-	Lgals9	Ighm	0.0034042	0	LGALS9_IGHM	Lgals9 - Ighm	GALECTIN	Secreted Signaling	PMID: 30120235
SMC	SMC	Gas6	Axl	0.00339628	0.04	GAS6_AXL	Gas6 - Axl	GAS	Secreted Signaling	PMID: 27801848
endothelial	DCs	F11r	F11r	0.00338778	0	F11R_F11R	F11r - F11r	JAM	Cell-Cell Contact	KEGG: mmu04514
DCs	endothelial	F11r	F11r	0.00338778	0	F11R_F11R	F11r - F11r	JAM	Cell-Cell Contact	KEGG: mmu04514
SMC	endothelial	Lamb2	ITGA6_ITGB1	0.00336082	0	LAMB2_ITGA6_ITGB1	Lamb2 - (Itga6+Itgb1)	LAMININ	ECM-Receptor	KEGG: mmu04512
pericytes	Neutrophils	Col4a1	Cd44	0.0033607	0	COL4A1_CD44	Col4a1 - Cd44	COLLAGEN	ECM-Receptor	KEGG: mmu04512
Ngrf_fibroblast	CD163+	Fn1	Sdc4	0.00335681	0	FN1_SDC4	Fn1 - Sdc4	FN1	ECM-Receptor	KEGG: mmu04512
Sfrp_fibroblast	DCs	Fn1	Cd44	0.00334609	0	FN1_CD44	Fn1 - Cd44	FN1	ECM-Receptor	KEGG: mmu04512
pericytes	Neutrophils	Col1a2	Cd44	0.00334201	0	COL1A2_CD44	Col1a2 - Cd44	COLLAGEN	ECM-Receptor	KEGG: mmu04512
Schwann_cells	DCs	Spp1	ITGA4_ITGB1	0.00333515	0	SPP1_ITGA4_ITGB1	Spp1 - (Itga4+Itgb1)	SPP1	Secreted Signaling	PMID: 21907263
Ngrf_fibroblast	Sfrp_fibroblast	Col6a2	Sdc4	0.0033155	0	COL6A2_SDC4	Col6a2 - Sdc4	COLLAGEN	ECM-Receptor	KEGG: mmu04512
Sfrp_fibroblast	CD163+	Thbs2	Cd36	0.00329137	0	THBS2_CD36	Thbs2 - Cd36	THBS	ECM-Receptor	KEGG: mmu04512
Schwann_cells	Sfrp_fibroblast	Mif	Ackr3	0.00328659	0	MIF_ACKR3	Mif - Ackr3	MIF	Secreted Signaling	PMID: 26175090
endothelial	CD163+	Lgals9	Ptprc	0.00328401	0	LGALS9_CD45	Lgals9 - Cd45	GALECTIN	Secreted Signaling	PMID: 30120235
Sfrp_fibroblast	Monocytes	Col6a3	Cd44	0.0032836	0	COL6A3_CD44	Col6a3 - Cd44	COLLAGEN	ECM-Receptor	KEGG: mmu04512
Sfrp_fibroblast	CD163+	Thbs2	Cd47	0.00327572	0	THBS2_CD47	Thbs2 - Cd47	THBS	ECM-Receptor	KEGG: mmu04512
Sfrp_fibroblast	CD163+	Thbs2	Sdc4	0.0032741	0	THBS2_SDC4	Thbs2 - Sdc4	THBS	ECM-Receptor	KEGG: mmu04512
Ngrf_fibroblast	Sfrp_fibroblast	Pros1	Axl	0.00327026	0	PROS1_AXL	Pros1 - Axl	PROS	Secreted Signaling	PMID: 29531161
SGC	pericytes	Mdk	Sdc2	0.00326836	0.01	MDK_SDC2	Mdk - Sdc2	MK	Secreted Signaling	PMID: 28356350
Neurons	endothelial	Ptn	Ncl	0.00326638	0	PTN_NCL	Ptn - Ncl	PTN	Secreted Signaling	PMID: 28356350; PMID: 25620911
SGC	Sfrp_fibroblast	Ptn	Sdc4	0.00325872	0	PTN_SDC4	Ptn - Sdc4	PTN	Secreted Signaling	PMID: 28356350; PMID: 25620911
Ngrf_fibroblast	Schwann_cells	Lamc1	ITGA6_ITGB1	0.00325859	0	LAMC1_ITGA6_ITGB1	Lamc1 - (Itga6+Itgb1)	LAMININ	ECM-Receptor	KEGG: mmu04512
Ngrf_fibroblast	pericytes	Angptl4	Sdc2	0.00324347	0	ANGPTL4_SDC2	Angptl4 - Sdc2	ANGPTL	Secreted Signaling	PMID: 29017031
Sfrp_fibroblast	CD163-	Lgals9	Ptprc	0.00323667	0	LGALS9_CD45	Lgals9 - Cd45	GALECTIN	Secreted Signaling	PMID: 30120235
Schwann_cells	Neutrophils	Mif	CD74_CD44	0.00323415	0	MIF_CD74_CD44	Mif - (Cd74+Cd44)	MIF	Secreted Signaling	PMID: 29637711; PMID: 26175090
Sfrp_fibroblast	Schwann_cells	Col4a1	Sdc4	0.00323341	0	COL4A1_SDC4	Col4a1 - Sdc4	COLLAGEN	ECM-Receptor	KEGG: mmu04512
Ngrf_fibroblast	DCs	Lama2	Cd44	0.00322068	0	LAMA2_CD44	Lama2 - Cd44	LAMININ	ECM-Receptor	KEGG: mmu04512
SMC	CD163+	Gas6	Axl	0.00320727	0.01	GAS6_AXL	Gas6 - Axl	GAS	Secreted Signaling	PMID: 27801848
Neurons	Sfrp_fibroblast	Ptn	Sdc2	0.00319388	0	PTN_SDC2	Ptn - Sdc2	PTN	Secreted Signaling	PMID: 28356350; PMID: 25620911
Ngrf_fibroblast	DCs	Col6a2	Cd44	0.00318902	0	COL6A2_CD44	Col6a2 - Cd44	COLLAGEN	ECM-Receptor	KEGG: mmu04512
SMC	DCs	Lamb2	Cd44	0.00317282	0	LAMB2_CD44	Lamb2 - Cd44	LAMININ	ECM-Receptor	KEGG: mmu04512
endothelial	CD163+	Col4a1	Sdc4	0.00316698	0	COL4A1_SDC4	Col4a1 - Sdc4	COLLAGEN	ECM-Receptor	KEGG: mmu04512
SGC	SGC	Mdk	Sdc2	0.00316034	0.03	MDK_SDC2	Mdk - Sdc2	MK	Secreted Signaling	PMID: 28356350
SGC	CD163-	Mdk	Sdc4	0.00314096	0	MDK_SDC4	Mdk - Sdc4	MK	Secreted Signaling	PMID: 28356350
Ngrf_fibroblast	SGC	Angptl4	Sdc2	0.00313627	0	ANGPTL4_SDC2	Angptl4 - Sdc2	ANGPTL	Secreted Signaling	PMID: 29017031
Sfrp_fibroblast	CD163+	Thbs1	Cd36	0.00312716	0	THBS1_CD36	Thbs1 - Cd36	THBS	ECM-Receptor	KEGG: mmu04512
Ngrf_fibroblast	CD163-	Angptl4	Sdc4	0.00311703	0	ANGPTL4_SDC4	Angptl4 - Sdc4	ANGPTL	Secreted Signaling	PMID: 29017031
Sfrp_fibroblast	CD163+	Thbs1	Cd47	0.00311229	0	THBS1_CD47	Thbs1 - Cd47	THBS	ECM-Receptor	KEGG: mmu04512
Sfrp_fibroblast	CD163+	Thbs1	Sdc4	0.00311075	0	THBS1_SDC4	Thbs1 - Sdc4	THBS	ECM-Receptor	KEGG: mmu04512
Ngrf_fibroblast	Neutrophils	Anxa1	Fpr1	0.00310586	0	ANXA1_FPR1	Anxa1 - Fpr1	ANNEXIN	Secreted Signaling	PMID: 23230437
endothelial	CD163-	Col4a2	Sdc4	0.00310557	0	COL4A2_SDC4	Col4a2 - Sdc4	COLLAGEN	ECM-Receptor	KEGG: mmu04512
pericytes	Sfrp_fibroblast	Col4a2	Sdc4	0.00310248	0	COL4A2_SDC4	Col4a2 - Sdc4	COLLAGEN	ECM-Receptor	KEGG: mmu04512
Monocytes	endothelial	Ifng	IFNGR1_IFNGR2	0.00307125	0	IFNG_IFNGR1_IFNGR2	Ifng - (Ifngr1+Ifngr2)	IFN-II	Secreted Signaling	KEGG: mmu04060
Sfrp_fibroblast	Neutrophils	Fn1	Cd44	0.00306352	0	FN1_CD44	Fn1 - Cd44	FN1	ECM-Receptor	KEGG: mmu04512
Sfrp_fibroblast	CD163+	Lgals9	Ptprc	0.00305374	0	LGALS9_CD45	Lgals9 - Cd45	GALECTIN	Secreted Signaling	PMID: 30120235
Sfrp_fibroblast	CD163-	Thbs2	Cd47	0.00303504	0	THBS2_CD47	Thbs2 - Cd47	THBS	ECM-Receptor	KEGG: mmu04512
Ngrf_fibroblast	Schwann_cells	Lamb2	ITGA6_ITGB1	0.00302847	0	LAMB2_ITGA6_ITGB1	Lamb2 - (Itga6+Itgb1)	LAMININ	ECM-Receptor	KEGG: mmu04512
Ngrf_fibroblast	endothelial	Lamc1	ITGA6_ITGB1	0.00302772	0	LAMC1_ITGA6_ITGB1	Lamc1 - (Itga6+Itgb1)	LAMININ	ECM-Receptor	KEGG: mmu04512
SGC	Monocytes	Mdk	ITGA4_ITGB1	0.00301783	0	MDK_ITGA4_ITGB1	Mdk - (Itga4+Itgb1)	MK	Secreted Signaling	PMID: 28356350
pericytes	DCs	Angptl2	Pirb	0.00301708	0	ANGPTL2_PIRB	Angptl2 - Pirb	ANGPTL	Secreted Signaling	PMID: 24478758
Ngrf_fibroblast	Neutrophils	Angptl1	Pirb	0.003017	0	ANGPTL1_PIRB	Angptl1 - Pirb	ANGPTL	Secreted Signaling	PMID: 24478758
Neurons	DCs	Ptn	Ncl	0.00301571	0	PTN_NCL	Ptn - Ncl	PTN	Secreted Signaling	PMID: 28356350; PMID: 25620911
Ngrf_fibroblast	Neutrophils	Anxa1	Fpr2	0.00299008	0	ANXA1_FPR2	Anxa1 - Fpr2	ANNEXIN	Secreted Signaling	PMID: 23230437
Ngrf_fibroblast	CD163-	Fn1	Sdc4	0.00298528	0	FN1_SDC4	Fn1 - Sdc4	FN1	ECM-Receptor	KEGG: mmu04512
pericytes	DCs	Col4a2	Cd44	0.00298411	0	COL4A2_CD44	Col4a2 - Cd44	COLLAGEN	ECM-Receptor	KEGG: mmu04512
SMC	Sfrp_fibroblast	Pdgfa	Pdgfrb	0.00296321	0	PDGFA_PDGFRB	Pdgfa - Pdgfrb	PDGF	Secreted Signaling	PMID: 15207812
Ngrf_fibroblast	SMC	Mif	Ackr3	0.00295515	0	MIF_ACKR3	Mif - Ackr3	MIF	Secreted Signaling	PMID: 26175090
Ngrf_fibroblast	Neutrophils	Lama2	Cd44	0.00294866	0	LAMA2_CD44	Lama2 - Cd44	LAMININ	ECM-Receptor	KEGG: mmu04512
Ngrf_fibroblast	Neutrophils	Col6a2	Cd44	0.00291968	0	COL6A2_CD44	Col6a2 - Cd44	COLLAGEN	ECM-Receptor	KEGG: mmu04512
Sfrp_fibroblast	CD163-	Thbs2	Sdc4	0.00291169	0	THBS2_SDC4	Thbs2 - Sdc4	THBS	ECM-Receptor	KEGG: mmu04512
Neurons	Sfrp_fibroblast	Pdgfa	Pdgfrb	0.00290656	0	PDGFA_PDGFRB	Pdgfa - Pdgfrb	PDGF	Secreted Signaling	PMID: 15207812
SMC	Neutrophils	Lamb2	Cd44	0.00290484	0	LAMB2_CD44	Lamb2 - Cd44	LAMININ	ECM-Receptor	KEGG: mmu04512
endothelial	DCs	Lgals9	Cd44	0.0028987	0	LGALS9_CD44	Lgals9 - Cd44	GALECTIN	Secreted Signaling	PMID: 25065622
SGC	Schwann_cells	Mdk	ITGA6_ITGB1	0.00288894	0	MDK_ITGA6_ITGB1	Mdk - (Itga6+Itgb1)	MK	Secreted Signaling	PMID: 28356350
Sfrp_fibroblast	CD163-	Thbs1	Cd47	0.00288358	0	THBS1_CD47	Thbs1 - Cd47	THBS	ECM-Receptor	KEGG: mmu04512
Monocytes	Ngrf_fibroblast	ITGA4_ITGB1	Vcam1	0.00288347	0	ITGA4_ITGB1_VCAM1	Vcam1 - (Itga4+Itgb1)	VCAM	Cell-Cell Contact	KEGG: mmu04514
pericytes	Monocytes	Mif	CD74_CD44	0.00287161	0	MIF_CD74_CD44	Mif - (Cd74+Cd44)	MIF	Secreted Signaling	PMID: 29637711; PMID: 26175090
Ngrf_fibroblast	Monocytes	Fn1	ITGA4_ITGB1	0.00286824	0	FN1_ITGA4_ITGB1	Fn1 - (Itga4+Itgb1)	FN1	ECM-Receptor	KEGG: mmu04512
Ngrf_fibroblast	DCs	Lamc1	Cd44	0.0028583	0	LAMC1_CD44	Lamc1 - Cd44	LAMININ	ECM-Receptor	KEGG: mmu04512
Sfrp_fibroblast	SMC	Thbs2	Cd47	0.0028511	0	THBS2_CD47	Thbs2 - Cd47	THBS	ECM-Receptor	KEGG: mmu04512
Neurons	Sfrp_fibroblast	Ptn	Ncl	0.00284807	0.02	PTN_NCL	Ptn - Ncl	PTN	Secreted Signaling	PMID: 28356350; PMID: 25620911
SMC	SMC	Fgf1	Fgfr1	0.00282285	0	FGF1_FGFR1	Fgf1 - Fgfr1	FGF	Secreted Signaling	PMC: 4393358
endothelial	CD163-	Col4a1	Sdc4	0.0028164	0	COL4A1_SDC4	Col4a1 - Sdc4	COLLAGEN	ECM-Receptor	KEGG: mmu04512
Ngrf_fibroblast	endothelial	Lamb2	ITGA6_ITGB1	0.00281386	0	LAMB2_ITGA6_ITGB1	Lamb2 - (Itga6+Itgb1)	LAMININ	ECM-Receptor	KEGG: mmu04512
Sfrp_fibroblast	pericytes	Col4a1	Sdc1	0.00281001	0	COL4A1_SDC1	Col4a1 - Sdc1	COLLAGEN	ECM-Receptor	KEGG: mmu04512
SMC	SMC	Ntf3	Ntrk2	0.00280709	0	NTF3_NTRK2	Ntf3 - Ntrk2	NT	Secreted Signaling	PMID: 27908981
DCs	SMC	Mif	Ackr3	0.00278743	0	MIF_ACKR3	Mif - Ackr3	MIF	Secreted Signaling	PMID: 26175090
Neurons	Ngrf_fibroblast	Fgf1	Fgfr1	0.00278576	0	FGF1_FGFR1	Fgf1 - Fgfr1	FGF	Secreted Signaling	PMC: 4393358
Neurons	CD163-	Ptn	Ncl	0.00277465	0.01	PTN_NCL	Ptn - Ncl	PTN	Secreted Signaling	PMID: 28356350; PMID: 25620911
Sfrp_fibroblast	CD163-	Thbs1	Sdc4	0.00276638	0	THBS1_SDC4	Thbs1 - Sdc4	THBS	ECM-Receptor	KEGG: mmu04512
endothelial	SMC	Mif	Ackr3	0.00275818	0	MIF_ACKR3	Mif - Ackr3	MIF	Secreted Signaling	PMID: 26175090
Ngrf_fibroblast	pericytes	Jam2	Jam3	0.00275679	0	JAM2_JAM3	Jam2 - Jam3	JAM	Cell-Cell Contact	PMC1237098; PMID: 11590146
pericytes	Ngrf_fibroblast	Jam3	Jam2	0.00275679	0	JAM3_JAM2	Jam3 - Jam2	JAM	Cell-Cell Contact	KEGG: mmu04514
B_cells	Neurons	Lgals9	Cd44	0.00275492	0	LGALS9_CD44	Lgals9 - Cd44	GALECTIN	Secreted Signaling	PMID: 25065622
Neutrophils	CD163-	Ptprc	Mrc1	0.00275345	0	PTPRC_MRC1	Ptprc - Mrc1	CD45	Cell-Cell Contact	PMID: 27601670; PMID: 10575006
pericytes	Sfrp_fibroblast	Pdgfa	Pdgfrb	0.00274725	0	PDGFA_PDGFRB	Pdgfa - Pdgfrb	PDGF	Secreted Signaling	PMID: 15207812
pericytes	Neutrophils	Col4a2	Cd44	0.00273202	0	COL4A2_CD44	Col4a2 - Cd44	COLLAGEN	ECM-Receptor	KEGG: mmu04512
Sfrp_fibroblast	Neurons	Lamc1	Sv2a	0.00272311	0	LAMC1_SV2A	Lamc1 - Sv2a	LAMININ	ECM-Receptor	KEGG: mmu04512
Sfrp_fibroblast	Schwann_cells	Thbs3	Sdc4	0.0027193	0	THBS3_SDC4	Thbs3 - Sdc4	THBS	ECM-Receptor	KEGG: mmu04512
Ngrf_fibroblast	Ngrf_fibroblast	Pros1	Axl	0.00271099	0	PROS1_AXL	Pros1 - Axl	PROS	Secreted Signaling	PMID: 29531161
Sfrp_fibroblast	SMC	Thbs1	Cd47	0.0027088	0	THBS1_CD47	Thbs1 - Cd47	THBS	ECM-Receptor	KEGG: mmu04512
Ngrf_fibroblast	DCs	Il34	Csf1r	0.00270458	0	IL34_CSF1R	Il34 - Csf1r	CSF	Secreted Signaling	KEGG: mmu04060
Sfrp_fibroblast	DCs	Lgals9	Cd44	0.00269537	0	LGALS9_CD44	Lgals9 - Cd44	GALECTIN	Secreted Signaling	PMID: 25065622
SGC	endothelial	Mdk	ITGA6_ITGB1	0.00268419	0	MDK_ITGA6_ITGB1	Mdk - (Itga6+Itgb1)	MK	Secreted Signaling	PMID: 28356350
Sfrp_fibroblast	Schwann_cells	Lamb2	ITGA6_ITGB1	0.00267802	0	LAMB2_ITGA6_ITGB1	Lamb2 - (Itga6+Itgb1)	LAMININ	ECM-Receptor	KEGG: mmu04512
Sfrp_fibroblast	SMC	Pros1	Axl	0.00267776	0	PROS1_AXL	Pros1 - Axl	PROS	Secreted Signaling	PMID: 29531161
DCs	B_cells	Lgals9	Ptprc	0.00267192	0.01	LGALS9_CD45	Lgals9 - Cd45	GALECTIN	Secreted Signaling	PMID: 30120235
Schwann_cells	Monocytes	Mif	CD74_CD44	0.0026605	0	MIF_CD74_CD44	Mif - (Cd74+Cd44)	MIF	Secreted Signaling	PMID: 29637711; PMID: 26175090
Sfrp_fibroblast	pericytes	Thbs3	Cd47	0.00265824	0	THBS3_CD47	Thbs3 - Cd47	THBS	ECM-Receptor	KEGG: mmu04512
Ngrf_fibroblast	DCs	Lamb2	Cd44	0.00265637	0	LAMB2_CD44	Lamb2 - Cd44	LAMININ	ECM-Receptor	KEGG: mmu04512
endothelial	Neutrophils	Lgals9	Cd44	0.0026538	0	LGALS9_CD44	Lgals9 - Cd44	GALECTIN	Secreted Signaling	PMID: 25065622
SGC	Sfrp_fibroblast	Mdk	Sdc4	0.00263451	0.03	MDK_SDC4	Mdk - Sdc4	MK	Secreted Signaling	PMID: 28356350
Ngrf_fibroblast	Sfrp_fibroblast	Mif	Ackr3	0.00262019	0	MIF_ACKR3	Mif - Ackr3	MIF	Secreted Signaling	PMID: 26175090
Ngrf_fibroblast	Neutrophils	Lamc1	Cd44	0.00261681	0	LAMC1_CD44	Lamc1 - Cd44	LAMININ	ECM-Receptor	KEGG: mmu04512
Ngrf_fibroblast	Sfrp_fibroblast	Angptl4	Sdc4	0.00261443	0	ANGPTL4_SDC4	Angptl4 - Sdc4	ANGPTL	Secreted Signaling	PMID: 29017031
endothelial	Sfrp_fibroblast	Col4a2	Sdc4	0.00260481	0	COL4A2_SDC4	Col4a2 - Sdc4	COLLAGEN	ECM-Receptor	KEGG: mmu04512
Schwann_cells	SMC	Fgf1	Fgfr1	0.00258407	0	FGF1_FGFR1	Fgf1 - Fgfr1	FGF	Secreted Signaling	PMC: 4393358
Ngrf_fibroblast	Neutrophils	Mif	CD74_CD44	0.00257835	0	MIF_CD74_CD44	Mif - (Cd74+Cd44)	MIF	Secreted Signaling	PMID: 29637711; PMID: 26175090
SMC	DCs	Col1a2	Cd44	0.00256823	0	COL1A2_CD44	Col1a2 - Cd44	COLLAGEN	ECM-Receptor	KEGG: mmu04512
Neurons	Neurons	Cntn2	L1cam	0.00255804	0	CNTN2_L1CAM	Cntn2 - L1cam	CNTN	Cell-Cell Contact	KEGG: mmu04514
Ngrf_fibroblast	Sfrp_fibroblast	Angptl4	Cdh11	0.00255782	0	ANGPTL4_CDH11	Angptl4 - Cdh11	ANGPTL	Secreted Signaling	PMID: 30049845
Sfrp_fibroblast	DCs	Fn1	ITGA4_ITGB1	0.00255635	0	FN1_ITGA4_ITGB1	Fn1 - (Itga4+Itgb1)	FN1	ECM-Receptor	KEGG: mmu04512
Neurons	Neutrophils	Thy1	ITGAM_ITGB2	0.00253928	0	THY1_ITGAM_ITGB2	Thy1 - (Itgam+Itgb2)	THY1	Cell-Cell Contact	PMID: 15850796
Sfrp_fibroblast	CD163+	Pros1	Axl	0.00252863	0	PROS1_AXL	Pros1 - Axl	PROS	Secreted Signaling	PMID: 29531161
Sfrp_fibroblast	CD163-	Thbs2	Cd36	0.0025112	0	THBS2_CD36	Thbs2 - Cd36	THBS	ECM-Receptor	KEGG: mmu04512
Neurons	Neurons	Ptn	Ncl	0.00250849	0.01	PTN_NCL	Ptn - Ncl	PTN	Secreted Signaling	PMID: 28356350; PMID: 25620911
endothelial	DCs	Col4a2	Cd44	0.00250538	0	COL4A2_CD44	Col4a2 - Cd44	COLLAGEN	ECM-Receptor	KEGG: mmu04512
Ngrf_fibroblast	Sfrp_fibroblast	Fn1	Sdc4	0.00250387	0	FN1_SDC4	Fn1 - Sdc4	FN1	ECM-Receptor	KEGG: mmu04512
endothelial	Neutrophils	Lgals9	Ptprc	0.0025027	0	LGALS9_CD45	Lgals9 - Cd45	GALECTIN	Secreted Signaling	PMID: 30120235
SGC	Neurons	Col1a2	Cd44	0.00249336	0.01	COL1A2_CD44	Col1a2 - Cd44	COLLAGEN	ECM-Receptor	KEGG: mmu04512
Sfrp_fibroblast	CD163+	Col4a1	Sdc4	0.00248898	0	COL4A1_SDC4	Col4a1 - Sdc4	COLLAGEN	ECM-Receptor	KEGG: mmu04512
Sfrp_fibroblast	endothelial	Lamb2	ITGA6_ITGB1	0.00248818	0	LAMB2_ITGA6_ITGB1	Lamb2 - (Itga6+Itgb1)	LAMININ	ECM-Receptor	KEGG: mmu04512
Neurons	endothelial	Mpzl1	Mpzl1	0.00248244	0	MPZL1_MPZL1	Mpzl1 - Mpzl1	MPZ	Cell-Cell Contact	KEGG: mmu04514
endothelial	Neurons	Mpzl1	Mpzl1	0.00248244	0	MPZL1_MPZL1	Mpzl1 - Mpzl1	MPZ	Cell-Cell Contact	KEGG: mmu04514
Schwann_cells	Neurons	Spp1	Cd44	0.00247703	0	SPP1_CD44	Spp1 - Cd44	SPP1	Secreted Signaling	PMID: 21907263
Neurons	B_cells	Lgals9	Ptprc	0.00247607	0.01	LGALS9_CD45	Lgals9 - Cd45	GALECTIN	Secreted Signaling	PMID: 30120235
DCs	Sfrp_fibroblast	Mif	Ackr3	0.00247143	0	MIF_ACKR3	Mif - Ackr3	MIF	Secreted Signaling	PMID: 26175090
Sfrp_fibroblast	Neutrophils	Lgals9	Cd44	0.00246761	0	LGALS9_CD44	Lgals9 - Cd44	GALECTIN	Secreted Signaling	PMID: 25065622
Schwann_cells	Neurons	Col1a2	Cd44	0.00244854	0.01	COL1A2_CD44	Col1a2 - Cd44	COLLAGEN	ECM-Receptor	KEGG: mmu04512
endothelial	Sfrp_fibroblast	Mif	Ackr3	0.0024455	0	MIF_ACKR3	Mif - Ackr3	MIF	Secreted Signaling	PMID: 26175090
Monocytes	B_cells	Lgals9	Ptprc	0.00244345	0.01	LGALS9_CD45	Lgals9 - Cd45	GALECTIN	Secreted Signaling	PMID: 30120235
Sfrp_fibroblast	Sfrp_fibroblast	Thbs2	Sdc4	0.00244212	0	THBS2_SDC4	Thbs2 - Sdc4	THBS	ECM-Receptor	KEGG: mmu04512
DCs	Neutrophils	Mif	CD74_CD44	0.00243196	0	MIF_CD74_CD44	Mif - (Cd74+Cd44)	MIF	Secreted Signaling	PMID: 29637711; PMID: 26175090
Ngrf_fibroblast	Neutrophils	Lamb2	Cd44	0.0024319	0	LAMB2_CD44	Lamb2 - Cd44	LAMININ	ECM-Receptor	KEGG: mmu04512
Sfrp_fibroblast	endothelial	Angpt1	Tek	0.00242783	0	ANGPT1_TEK	Angpt1 - Tek	ANGPT	Secreted Signaling	PMID: 20651738
SMC	Ngrf_fibroblast	Gas6	Axl	0.00241511	0.04	GAS6_AXL	Gas6 - Axl	GAS	Secreted Signaling	PMID: 27801848
Sfrp_fibroblast	endothelial	Adm	Calcrl	0.00241249	0	ADM_CALCRL	Adm - Calcrl	CALCR	Secreted Signaling	KEGG: mmu04080
Ngrf_fibroblast	DCs	Fn1	Cd44	0.00240828	0	FN1_CD44	Fn1 - Cd44	FN1	ECM-Receptor	KEGG: mmu04512
endothelial	Neutrophils	Mif	CD74_CD44	0.00240644	0	MIF_CD74_CD44	Mif - (Cd74+Cd44)	MIF	Secreted Signaling	PMID: 29637711; PMID: 26175090
DCs	Monocytes	Lgals9	Ighm	0.00239733	0	LGALS9_IGHM	Lgals9 - Ighm	GALECTIN	Secreted Signaling	PMID: 30120235
endothelial	Neurons	Lamc1	Sv2a	0.00238829	0	LAMC1_SV2A	Lamc1 - Sv2a	LAMININ	ECM-Receptor	KEGG: mmu04512
Sfrp_fibroblast	CD163-	Thbs1	Cd36	0.00238583	0	THBS1_CD36	Thbs1 - Cd36	THBS	ECM-Receptor	KEGG: mmu04512
Ngrf_fibroblast	Schwann_cells	Lama2	Dag1	0.00237605	0	LAMA2_DAG1	Lama2 - Dag1	LAMININ	ECM-Receptor	KEGG: mmu04512
Sfrp_fibroblast	pericytes	Thbs3	Sdc1	0.00236306	0	THBS3_SDC1	Thbs3 - Sdc1	THBS	ECM-Receptor	KEGG: mmu04512
endothelial	Sfrp_fibroblast	Col4a1	Sdc4	0.00236216	0	COL4A1_SDC4	Col4a1 - Sdc4	COLLAGEN	ECM-Receptor	KEGG: mmu04512
CD163-	pericytes	Tnf	Tnfrsf1a	0.00235752	0	TNF_TNFRSF1A	Tnf - Tnfrsf1a	TNF	Secreted Signaling	KEGG: mmu04060
SMC	Neutrophils	Col1a2	Cd44	0.00235119	0	COL1A2_CD44	Col1a2 - Cd44	COLLAGEN	ECM-Receptor	KEGG: mmu04512
Sfrp_fibroblast	DCs	Lamb2	Cd44	0.00234888	0	LAMB2_CD44	Lamb2 - Cd44	LAMININ	ECM-Receptor	KEGG: mmu04512
SMC	Schwann_cells	Lamb2	Dag1	0.00234071	0	LAMB2_DAG1	Lamb2 - Dag1	LAMININ	ECM-Receptor	KEGG: mmu04512
CD163+	SMC	Mif	Ackr3	0.00232834	0	MIF_ACKR3	Mif - Ackr3	MIF	Secreted Signaling	PMID: 26175090
Sfrp_fibroblast	Neutrophils	Lgals9	Ptprc	0.00232709	0	LGALS9_CD45	Lgals9 - Cd45	GALECTIN	Secreted Signaling	PMID: 30120235
Sfrp_fibroblast	SGC	Thbs3	Cd47	0.00232579	0	THBS3_CD47	Thbs3 - Cd47	THBS	ECM-Receptor	KEGG: mmu04512
Sfrp_fibroblast	Sfrp_fibroblast	Thbs1	Sdc4	0.00232019	0	THBS1_SDC4	Thbs1 - Sdc4	THBS	ECM-Receptor	KEGG: mmu04512
Sfrp_fibroblast	Sfrp_fibroblast	Pros1	Axl	0.00229689	0	PROS1_AXL	Pros1 - Axl	PROS	Secreted Signaling	PMID: 29531161
endothelial	Neutrophils	Col4a2	Cd44	0.00229364	0	COL4A2_CD44	Col4a2 - Cd44	COLLAGEN	ECM-Receptor	KEGG: mmu04512
endothelial	DCs	Col4a1	Cd44	0.00227197	0	COL4A1_CD44	Col4a1 - Cd44	COLLAGEN	ECM-Receptor	KEGG: mmu04512
Ngrf_fibroblast	pericytes	Pros1	Axl	0.00226376	0	PROS1_AXL	Pros1 - Axl	PROS	Secreted Signaling	PMID: 29531161
endothelial	pericytes	Pdgfb	Pdgfrb	0.00224829	0	PDGFB_PDGFRB	Pdgfb - Pdgfrb	PDGF	Secreted Signaling	PMID: 15207812
Neurons	Monocytes	Lgals9	Ighm	0.00222156	0.01	LGALS9_IGHM	Lgals9 - Ighm	GALECTIN	Secreted Signaling	PMID: 30120235
DCs	CD163-	Lgals9	Ighm	0.00222058	0	LGALS9_IGHM	Lgals9 - Ighm	GALECTIN	Secreted Signaling	PMID: 30120235
Sfrp_fibroblast	CD163-	Col4a1	Sdc4	0.00221328	0	COL4A1_SDC4	Col4a1 - Sdc4	COLLAGEN	ECM-Receptor	KEGG: mmu04512
Ngrf_fibroblast	Neutrophils	Fn1	Cd44	0.00220473	0	FN1_CD44	Fn1 - Cd44	FN1	ECM-Receptor	KEGG: mmu04512
pericytes	SMC	Cxcl12	Ackr3	0.00219567	0	CXCL12_ACKR3	Cxcl12 - Ackr3	CXCL	Secreted Signaling	KEGG: mmu04060
Monocytes	Monocytes	Lgals9	Ighm	0.00219229	0	LGALS9_IGHM	Lgals9 - Ighm	GALECTIN	Secreted Signaling	PMID: 30120235
CD163-	pericytes	F11r	Jam3	0.00218689	0	F11R_JAM3	F11r - Jam3	JAM	Cell-Cell Contact	KEGG: mmu04514
pericytes	CD163-	Jam3	F11r	0.00218689	0	JAM3_F11R	Jam3 - F11r	JAM	Cell-Cell Contact	KEGG: mmu04514
pericytes	Schwann_cells	Lamc3	ITGA6_ITGB1	0.00218556	0	LAMC3_ITGA6_ITGB1	Lamc3 - (Itga6+Itgb1)	LAMININ	ECM-Receptor	KEGG: mmu04512
Neurons	pericytes	Bdnf	Ntrk2	0.002184	0	BDNF_NTRK2	Bdnf - Ntrk2	NT	Secreted Signaling	PMID: 27908981
pericytes	Neurons	Col6a1	Cd44	0.00216133	0	COL6A1_CD44	Col6a1 - Cd44	COLLAGEN	ECM-Receptor	KEGG: mmu04512
CD163-	SMC	Mif	Ackr3	0.00215289	0	MIF_ACKR3	Mif - Ackr3	MIF	Secreted Signaling	PMID: 26175090
Sfrp_fibroblast	Neutrophils	Lamb2	Cd44	0.00215034	0	LAMB2_CD44	Lamb2 - Cd44	LAMININ	ECM-Receptor	KEGG: mmu04512
B_cells	Monocytes	Lgals9	Cd44	0.0021278	0	LGALS9_CD44	Lgals9 - Cd44	GALECTIN	Secreted Signaling	PMID: 25065622
Ngrf_fibroblast	Monocytes	Mif	CD74_CD44	0.00212077	0	MIF_CD74_CD44	Mif - (Cd74+Cd44)	MIF	Secreted Signaling	PMID: 29637711; PMID: 26175090
DCs	CD163-	Lgals9	Ptprc	0.00211118	0	LGALS9_CD45	Lgals9 - Cd45	GALECTIN	Secreted Signaling	PMID: 30120235
Ngrf_fibroblast	Schwann_cells	Lamc1	Dag1	0.0021085	0	LAMC1_DAG1	Lamc1 - Dag1	LAMININ	ECM-Receptor	KEGG: mmu04512
Sfrp_fibroblast	CD163+	Thbs3	Cd36	0.00210403	0	THBS3_CD36	Thbs3 - Cd36	THBS	ECM-Receptor	KEGG: mmu04512
Sfrp_fibroblast	CD163+	Thbs3	Cd47	0.00209402	0	THBS3_CD47	Thbs3 - Cd47	THBS	ECM-Receptor	KEGG: mmu04512
Sfrp_fibroblast	CD163+	Thbs3	Sdc4	0.00209298	0	THBS3_SDC4	Thbs3 - Sdc4	THBS	ECM-Receptor	KEGG: mmu04512
pericytes	Neurons	Col4a1	Cd44	0.00208262	0	COL4A1_CD44	Col4a1 - Cd44	COLLAGEN	ECM-Receptor	KEGG: mmu04512
endothelial	Neutrophils	Col4a1	Cd44	0.00207991	0	COL4A1_CD44	Col4a1 - Cd44	COLLAGEN	ECM-Receptor	KEGG: mmu04512
endothelial	Schwann_cells	Hspg2	Dag1	0.00207155	0	HSPG2_DAG1	Hspg2 - Dag1	HSPG	ECM-Receptor	KEGG: mmu04512
pericytes	Neurons	Col1a2	Cd44	0.00207102	0.01	COL1A2_CD44	Col1a2 - Cd44	COLLAGEN	ECM-Receptor	KEGG: mmu04512
CD163+	Sfrp_fibroblast	Mif	Ackr3	0.00206429	0	MIF_ACKR3	Mif - Ackr3	MIF	Secreted Signaling	PMID: 26175090
Neurons	CD163-	Lgals9	Ighm	0.00205774	0	LGALS9_IGHM	Lgals9 - Ighm	GALECTIN	Secreted Signaling	PMID: 30120235
CD163-	Neutrophils	Tnf	Tnfrsf1a	0.00203225	0	TNF_TNFRSF1A	Tnf - Tnfrsf1a	TNF	Secreted Signaling	KEGG: mmu04060
CD163+	Neutrophils	Mif	CD74_CD44	0.00203131	0	MIF_CD74_CD44	Mif - (Cd74+Cd44)	MIF	Secreted Signaling	PMID: 29637711; PMID: 26175090
Monocytes	CD163-	Lgals9	Ighm	0.00203063	0	LGALS9_IGHM	Lgals9 - Ighm	GALECTIN	Secreted Signaling	PMID: 30120235
pericytes	endothelial	Lamc3	ITGA6_ITGB1	0.00203056	0	LAMC3_ITGA6_ITGB1	Lamc3 - (Itga6+Itgb1)	LAMININ	ECM-Receptor	KEGG: mmu04512
Neurons	Neurons	Nrxn3	Nlgn3	0.00201936	0	NRXN3_NLGN3	Nrxn3 - Nlgn3	NRXN	Cell-Cell Contact	KEGG: mmu04514
Neurons	Sfrp_fibroblast	Fgf1	Fgfr1	0.00200734	0	FGF1_FGFR1	Fgf1 - Fgfr1	FGF	Secreted Signaling	PMC: 4393358
DCs	Monocytes	Mif	CD74_CD44	0.00200031	0	MIF_CD74_CD44	Mif - (Cd74+Cd44)	MIF	Secreted Signaling	PMID: 29637711; PMID: 26175090
DCs	CD163+	Lgals9	Ptprc	0.00199173	0	LGALS9_CD45	Lgals9 - Cd45	GALECTIN	Secreted Signaling	PMID: 30120235
endothelial	Monocytes	Mif	CD74_CD44	0.00197931	0	MIF_CD74_CD44	Mif - (Cd74+Cd44)	MIF	Secreted Signaling	PMID: 29637711; PMID: 26175090
Neurons	Ngrf_fibroblast	Bdnf	Ntrk2	0.00197648	0	BDNF_NTRK2	Bdnf - Ntrk2	NT	Secreted Signaling	PMID: 27908981
Ngrf_fibroblast	Schwann_cells	Hspg2	Dag1	0.00197158	0	HSPG2_DAG1	Hspg2 - Dag1	HSPG	ECM-Receptor	KEGG: mmu04512
Ngrf_fibroblast	Schwann_cells	Lamb2	Dag1	0.00195944	0	LAMB2_DAG1	Lamb2 - Dag1	LAMININ	ECM-Receptor	KEGG: mmu04512
Neurons	CD163-	Lgals9	Ptprc	0.00195635	0	LGALS9_CD45	Lgals9 - Cd45	GALECTIN	Secreted Signaling	PMID: 30120235
endothelial	Neutrophils	Anxa1	Fpr1	0.00195561	0	ANXA1_FPR1	Anxa1 - Fpr1	ANNEXIN	Secreted Signaling	PMID: 23230437
pericytes	Sfrp_fibroblast	Cxcl12	Ackr3	0.00194663	0	CXCL12_ACKR3	Cxcl12 - Ackr3	CXCL	Secreted Signaling	KEGG: mmu04060
Sfrp_fibroblast	CD163-	Thbs3	Cd47	0.00193999	0	THBS3_CD47	Thbs3 - Cd47	THBS	ECM-Receptor	KEGG: mmu04512
SGC	DCs	Mdk	ITGA4_ITGB1	0.00193552	0	MDK_ITGA4_ITGB1	Mdk - (Itga4+Itgb1)	MK	Secreted Signaling	PMID: 28356350
Monocytes	CD163-	Lgals9	Ptprc	0.00193056	0	LGALS9_CD45	Lgals9 - Cd45	GALECTIN	Secreted Signaling	PMID: 30120235
SGC	Monocytes	Col1a2	Cd44	0.00192567	0	COL1A2_CD44	Col1a2 - Cd44	COLLAGEN	ECM-Receptor	KEGG: mmu04512
CD163-	Monocytes	Tnf	Tnfrsf1b	0.00192079	0	TNF_TNFRSF1B	Tnf - Tnfrsf1b	TNF	Secreted Signaling	KEGG: mmu04060
pericytes	DCs	Lamc3	Cd44	0.00191683	0	LAMC3_CD44	Lamc3 - Cd44	LAMININ	ECM-Receptor	KEGG: mmu04512
Ngrf_fibroblast	DCs	Angptl1	Pirb	0.00191544	0	ANGPTL1_PIRB	Angptl1 - Pirb	ANGPTL	Secreted Signaling	PMID: 24478758
Schwann_cells	Monocytes	Spp1	Cd44	0.00191305	0	SPP1_CD44	Spp1 - Cd44	SPP1	Secreted Signaling	PMID: 21907263
CD163-	Sfrp_fibroblast	Mif	Ackr3	0.00190869	0	MIF_ACKR3	Mif - Ackr3	MIF	Secreted Signaling	PMID: 26175090
Sfrp_fibroblast	Ngrf_fibroblast	Pros1	Axl	0.00190376	0	PROS1_AXL	Pros1 - Axl	PROS	Secreted Signaling	PMID: 29531161
Sfrp_fibroblast	Neurons	Fn1	Cd44	0.00189824	0	FN1_CD44	Fn1 - Cd44	FN1	ECM-Receptor	KEGG: mmu04512
Schwann_cells	Monocytes	Col1a2	Cd44	0.00189103	0	COL1A2_CD44	Col1a2 - Cd44	COLLAGEN	ECM-Receptor	KEGG: mmu04512
endothelial	Neutrophils	Anxa1	Fpr2	0.00188262	0	ANXA1_FPR2	Anxa1 - Fpr2	ANNEXIN	Secreted Signaling	PMID: 23230437
CD163-	Neutrophils	Mif	CD74_CD44	0.00187819	0	MIF_CD74_CD44	Mif - (Cd74+Cd44)	MIF	Secreted Signaling	PMID: 29637711; PMID: 26175090
Sfrp_fibroblast	CD163-	Thbs3	Sdc4	0.00186107	0	THBS3_SDC4	Thbs3 - Sdc4	THBS	ECM-Receptor	KEGG: mmu04512
CD163-	Sfrp_fibroblast	Tnf	Tnfrsf1a	0.00186065	0	TNF_TNFRSF1A	Tnf - Tnfrsf1a	TNF	Secreted Signaling	KEGG: mmu04060
SGC	pericytes	Mdk	Lrp1	0.00185803	0.02	MDK_LRP1	Mdk - Lrp1	MK	Secreted Signaling	PMID: 28356350
Sfrp_fibroblast	Sfrp_fibroblast	Col4a1	Sdc4	0.00185614	0	COL4A1_SDC4	Col4a1 - Sdc4	COLLAGEN	ECM-Receptor	KEGG: mmu04512
Schwann_cells	Schwann_cells	Hspg2	Dag1	0.00185294	0	HSPG2_DAG1	Hspg2 - Dag1	HSPG	ECM-Receptor	KEGG: mmu04512
CD163-	CD163+	Tnf	Tnfrsf1a	0.00185175	0	TNF_TNFRSF1A	Tnf - Tnfrsf1a	TNF	Secreted Signaling	KEGG: mmu04060
DCs	Ngrf_fibroblast	ITGA4_ITGB1	Vcam1	0.00184925	0	ITGA4_ITGB1_VCAM1	Vcam1 - (Itga4+Itgb1)	VCAM	Cell-Cell Contact	KEGG: mmu04514
CD163-	CD163+	Tnf	Tnfrsf1b	0.00184747	0	TNF_TNFRSF1B	Tnf - Tnfrsf1b	TNF	Secreted Signaling	KEGG: mmu04060
Neurons	CD163+	Lgals9	Ptprc	0.00184564	0	LGALS9_CD45	Lgals9 - Cd45	GALECTIN	Secreted Signaling	PMID: 30120235
Ngrf_fibroblast	DCs	Fn1	ITGA4_ITGB1	0.00183947	0	FN1_ITGA4_ITGB1	Fn1 - (Itga4+Itgb1)	FN1	ECM-Receptor	KEGG: mmu04512
Ngrf_fibroblast	Neurons	Lama2	Cd44	0.00182699	0	LAMA2_CD44	Lama2 - Cd44	LAMININ	ECM-Receptor	KEGG: mmu04512
Neurons	Schwann_cells	Ptn	Sdc4	0.00182554	0.01	PTN_SDC4	Ptn - Sdc4	PTN	Secreted Signaling	PMID: 28356350; PMID: 25620911
Ngrf_fibroblast	Sfrp_fibroblast	Jam2	Jam3	0.00182345	0	JAM2_JAM3	Jam2 - Jam3	JAM	Cell-Cell Contact	PMC1237098; PMID: 11590146
Sfrp_fibroblast	Ngrf_fibroblast	Jam3	Jam2	0.00182345	0	JAM3_JAM2	Jam3 - Jam2	JAM	Cell-Cell Contact	KEGG: mmu04514
Sfrp_fibroblast	SMC	Thbs3	Cd47	0.0018223	0	THBS3_CD47	Thbs3 - Cd47	THBS	ECM-Receptor	KEGG: mmu04512
Monocytes	CD163+	Lgals9	Ptprc	0.00182132	0	LGALS9_CD45	Lgals9 - Cd45	GALECTIN	Secreted Signaling	PMID: 30120235
Ngrf_fibroblast	Neurons	Col6a2	Cd44	0.00180901	0	COL6A2_CD44	Col6a2 - Cd44	COLLAGEN	ECM-Receptor	KEGG: mmu04512
SMC	Neurons	Lamb2	Cd44	0.00179981	0	LAMB2_CD44	Lamb2 - Cd44	LAMININ	ECM-Receptor	KEGG: mmu04512
Sfrp_fibroblast	DCs	Col4a1	Cd44	0.00178523	0	COL4A1_CD44	Col4a1 - Cd44	COLLAGEN	ECM-Receptor	KEGG: mmu04512
CD163-	CD163-	Tnf	Tnfrsf1b	0.00177594	0	TNF_TNFRSF1B	Tnf - Tnfrsf1b	TNF	Secreted Signaling	KEGG: mmu04060
DCs	DCs	Lgals9	Cd44	0.00175777	0	LGALS9_CD44	Lgals9 - Cd44	GALECTIN	Secreted Signaling	PMID: 25065622
pericytes	Neutrophils	Lamc3	Cd44	0.00175474	0	LAMC3_CD44	Lamc3 - Cd44	LAMININ	ECM-Receptor	KEGG: mmu04512
Ngrf_fibroblast	Ngrf_fibroblast	Jam2	Jam2	0.00174542	0	JAM2_JAM2	Jam2 - Jam2	JAM	Cell-Cell Contact	KEGG: mmu04514
CD163-	Ngrf_fibroblast	Tnf	Tnfrsf1a	0.00174282	0	TNF_TNFRSF1A	Tnf - Tnfrsf1a	TNF	Secreted Signaling	KEGG: mmu04060
Neurons	pericytes	Ptn	Ncl	0.00173361	0.02	PTN_NCL	Ptn - Ncl	PTN	Secreted Signaling	PMID: 28356350; PMID: 25620911
Sfrp_fibroblast	Schwann_cells	Lamb2	Dag1	0.00173248	0	LAMB2_DAG1	Lamb2 - Dag1	LAMININ	ECM-Receptor	KEGG: mmu04512
Neurons	Neurons	Enho	Gpr19	0.0017292	0	ENHO_GPR19	Enho - Gpr19	ENHO	Secreted Signaling	PMID: 28476646
Sfrp_fibroblast	Schwann_cells	Lamc1	ITGA6_ITGB1	0.00171157	0	LAMC1_ITGA6_ITGB1	Lamc1 - (Itga6+Itgb1)	LAMININ	ECM-Receptor	KEGG: mmu04512
Neurons	SGC	Bdnf	Ntrk2	0.00169565	0	BDNF_NTRK2	Bdnf - Ntrk2	NT	Secreted Signaling	PMID: 27908981
pericytes	Neurons	Col4a2	Cd44	0.00169262	0	COL4A2_CD44	Col4a2 - Cd44	COLLAGEN	ECM-Receptor	KEGG: mmu04512
CD163+	Monocytes	Mif	CD74_CD44	0.00167065	0	MIF_CD74_CD44	Mif - (Cd74+Cd44)	MIF	Secreted Signaling	PMID: 29637711; PMID: 26175090
Neurons	B_cells	Ptn	Ncl	0.00167032	0.02	PTN_NCL	Ptn - Ncl	PTN	Secreted Signaling	PMID: 28356350; PMID: 25620911
pericytes	Monocytes	Col6a1	Cd44	0.00166911	0	COL6A1_CD44	Col6a1 - Cd44	COLLAGEN	ECM-Receptor	KEGG: mmu04512
endothelial	Neurons	Lgals9	Cd44	0.00164411	0	LGALS9_CD44	Lgals9 - Cd44	GALECTIN	Secreted Signaling	PMID: 25065622
Neurons	Neurons	Ncam2	L1cam	0.00163689	0	NCAM2_L1CAM	Ncam2 - L1cam	NCAM	Cell-Cell Contact	KEGG: mmu04514
Sfrp_fibroblast	Neutrophils	Col4a1	Cd44	0.00163425	0	COL4A1_CD44	Col4a1 - Cd44	COLLAGEN	ECM-Receptor	KEGG: mmu04512
Neurons	DCs	Lgals9	Cd44	0.00162882	0	LGALS9_CD44	Lgals9 - Cd44	GALECTIN	Secreted Signaling	PMID: 25065622
pericytes	Neurons	Mif	CD74_CD44	0.00162377	0.01	MIF_CD74_CD44	Mif - (Cd74+Cd44)	MIF	Secreted Signaling	PMID: 29637711; PMID: 26175090
Ngrf_fibroblast	Neurons	Lamc1	Cd44	0.00162117	0	LAMC1_CD44	Lamc1 - Cd44	LAMININ	ECM-Receptor	KEGG: mmu04512
DCs	Neutrophils	Lgals9	Cd44	0.00160911	0	LGALS9_CD44	Lgals9 - Cd44	GALECTIN	Secreted Signaling	PMID: 25065622
pericytes	Monocytes	Col4a1	Cd44	0.00160829	0	COL4A1_CD44	Col4a1 - Cd44	COLLAGEN	ECM-Receptor	KEGG: mmu04512
Monocytes	DCs	Lgals9	Cd44	0.00160735	0	LGALS9_CD44	Lgals9 - Cd44	GALECTIN	Secreted Signaling	PMID: 25065622
Sfrp_fibroblast	CD163-	Thbs3	Cd36	0.00160485	0	THBS3_CD36	Thbs3 - Cd36	THBS	ECM-Receptor	KEGG: mmu04512
pericytes	Monocytes	Col1a2	Cd44	0.00159933	0	COL1A2_CD44	Col1a2 - Cd44	COLLAGEN	ECM-Receptor	KEGG: mmu04512
Sfrp_fibroblast	endothelial	Lamc1	ITGA6_ITGB1	0.00159013	0	LAMC1_ITGA6_ITGB1	Lamc1 - (Itga6+Itgb1)	LAMININ	ECM-Receptor	KEGG: mmu04512
Sfrp_fibroblast	pericytes	Pros1	Axl	0.00158949	0.02	PROS1_AXL	Pros1 - Axl	PROS	Secreted Signaling	PMID: 29531161
endothelial	endothelial	Efna1	Epha4	0.00158793	0	EFNA1_EPHA4	Efna1 - Epha4	EPHA	Cell-Cell Contact	PMID: 15114347
Neurons	pericytes	Ptn	Sdc1	0.0015862	0	PTN_SDC1	Ptn - Sdc1	PTN	Secreted Signaling	PMID: 28356350; PMID: 25620911
Sfrp_fibroblast	Sfrp_fibroblast	Thbs3	Sdc4	0.00156067	0	THBS3_SDC4	Thbs3 - Sdc4	THBS	ECM-Receptor	KEGG: mmu04512
CD163-	Monocytes	Mif	CD74_CD44	0.00154468	0	MIF_CD74_CD44	Mif - (Cd74+Cd44)	MIF	Secreted Signaling	PMID: 29637711; PMID: 26175090
DCs	pericytes	F11r	Jam3	0.00154036	0.01	F11R_JAM3	F11r - Jam3	JAM	Cell-Cell Contact	KEGG: mmu04514
pericytes	DCs	Jam3	F11r	0.00154036	0.01	JAM3_F11R	Jam3 - F11r	JAM	Cell-Cell Contact	KEGG: mmu04514
Sfrp_fibroblast	Neurons	Lgals9	Cd44	0.00152865	0	LGALS9_CD44	Lgals9 - Cd44	GALECTIN	Secreted Signaling	PMID: 25065622
Ngrf_fibroblast	Neurons	Lamb2	Cd44	0.00150651	0	LAMB2_CD44	Lamb2 - Cd44	LAMININ	ECM-Receptor	KEGG: mmu04512
Schwann_cells	Neurons	Mif	CD74_CD44	0.00150426	0.01	MIF_CD74_CD44	Mif - (Cd74+Cd44)	MIF	Secreted Signaling	PMID: 29637711; PMID: 26175090
Sfrp_fibroblast	DCs	Lamc1	Cd44	0.00150103	0	LAMC1_CD44	Lamc1 - Cd44	LAMININ	ECM-Receptor	KEGG: mmu04512
endothelial	Schwann_cells	Lamc1	ITGA6_ITGB1	0.00150093	0	LAMC1_ITGA6_ITGB1	Lamc1 - (Itga6+Itgb1)	LAMININ	ECM-Receptor	KEGG: mmu04512
Neurons	Neutrophils	Lgals9	Cd44	0.00149105	0	LGALS9_CD44	Lgals9 - Cd44	GALECTIN	Secreted Signaling	PMID: 25065622
Monocytes	Neutrophils	Lgals9	Cd44	0.00147139	0	LGALS9_CD44	Lgals9 - Cd44	GALECTIN	Secreted Signaling	PMID: 25065622
Sfrp_fibroblast	Monocytes	Fn1	Cd44	0.00146584	0	FN1_CD44	Fn1 - Cd44	FN1	ECM-Receptor	KEGG: mmu04512
SMC	Neurons	Col1a2	Cd44	0.00145647	0.01	COL1A2_CD44	Col1a2 - Cd44	COLLAGEN	ECM-Receptor	KEGG: mmu04512
Sfrp_fibroblast	Schwann_cells	Hspg2	Dag1	0.00145174	0	HSPG2_DAG1	Hspg2 - Dag1	HSPG	ECM-Receptor	KEGG: mmu04512
CD163-	Sfrp_fibroblast	F11r	Jam3	0.00144622	0.02	F11R_JAM3	F11r - Jam3	JAM	Cell-Cell Contact	KEGG: mmu04514
Sfrp_fibroblast	CD163-	Jam3	F11r	0.00144622	0.02	JAM3_F11R	Jam3 - F11r	JAM	Cell-Cell Contact	KEGG: mmu04514
endothelial	Neurons	Col4a2	Cd44	0.00142078	0	COL4A2_CD44	Col4a2 - Cd44	COLLAGEN	ECM-Receptor	KEGG: mmu04512
pericytes	Schwann_cells	Lamc3	Dag1	0.00141365	0	LAMC3_DAG1	Lamc3 - Dag1	LAMININ	ECM-Receptor	KEGG: mmu04512
Ngrf_fibroblast	Monocytes	Lama2	Cd44	0.0014108	0	LAMA2_CD44	Lama2 - Cd44	LAMININ	ECM-Receptor	KEGG: mmu04512
Neurons	Neutrophils	Lgals9	Ptprc	0.00140606	0.02	LGALS9_CD45	Lgals9 - Cd45	GALECTIN	Secreted Signaling	PMID: 30120235
Neurons	CD163+	Ptn	Sdc4	0.00140478	0.01	PTN_SDC4	Ptn - Sdc4	PTN	Secreted Signaling	PMID: 28356350; PMID: 25620911
Ngrf_fibroblast	Monocytes	Col6a2	Cd44	0.00139691	0	COL6A2_CD44	Col6a2 - Cd44	COLLAGEN	ECM-Receptor	KEGG: mmu04512
endothelial	endothelial	Lamc1	ITGA6_ITGB1	0.00139442	0	LAMC1_ITGA6_ITGB1	Lamc1 - (Itga6+Itgb1)	LAMININ	ECM-Receptor	KEGG: mmu04512
SMC	Monocytes	Lamb2	Cd44	0.0013898	0	LAMB2_CD44	Lamb2 - Cd44	LAMININ	ECM-Receptor	KEGG: mmu04512
Monocytes	Neutrophils	Lgals9	Ptprc	0.00138752	0.02	LGALS9_CD45	Lgals9 - Cd45	GALECTIN	Secreted Signaling	PMID: 30120235
Ngrf_fibroblast	Neurons	Lama2	ITGA6_ITGB1	0.00138704	0	LAMA2_ITGA6_ITGB1	Lama2 - (Itga6+Itgb1)	LAMININ	ECM-Receptor	KEGG: mmu04512
CD163-	Ngrf_fibroblast	F11r	Jam2	0.00138431	0	F11R_JAM2	F11r - Jam2	JAM	Cell-Cell Contact	KEGG: mmu04514
Ngrf_fibroblast	CD163-	Jam2	F11r	0.00138431	0	JAM2_F11R	Jam2 - F11r	JAM	Cell-Cell Contact	KEGG: mmu04514
Sfrp_fibroblast	Neutrophils	Lamc1	Cd44	0.00137405	0	LAMC1_CD44	Lamc1 - Cd44	LAMININ	ECM-Receptor	KEGG: mmu04512
SMC	Neurons	Lamb2	ITGA6_ITGB1	0.00136639	0	LAMB2_ITGA6_ITGB1	Lamb2 - (Itga6+Itgb1)	LAMININ	ECM-Receptor	KEGG: mmu04512
Ngrf_fibroblast	Neurons	Fn1	Cd44	0.00136566	0	FN1_CD44	Fn1 - Cd44	FN1	ECM-Receptor	KEGG: mmu04512
Neurons	SMC	Bdnf	Ntrk2	0.00135003	0	BDNF_NTRK2	Bdnf - Ntrk2	NT	Secreted Signaling	PMID: 27908981
Sfrp_fibroblast	Neurons	Lamb2	Cd44	0.00133194	0	LAMB2_CD44	Lamb2 - Cd44	LAMININ	ECM-Receptor	KEGG: mmu04512
B_cells	Neurons	Lgals9	Ighm	0.0013296	0.02	LGALS9_IGHM	Lgals9 - Ighm	GALECTIN	Secreted Signaling	PMID: 30120235
endothelial	DCs	Lamc1	Cd44	0.00131627	0	LAMC1_CD44	Lamc1 - Cd44	LAMININ	ECM-Receptor	KEGG: mmu04512
Neurons	Schwann_cells	Ptn	Ncl	0.00130813	0.02	PTN_NCL	Ptn - Ncl	PTN	Secreted Signaling	PMID: 28356350; PMID: 25620911
pericytes	Monocytes	Col4a2	Cd44	0.001307	0	COL4A2_CD44	Col4a2 - Cd44	COLLAGEN	ECM-Receptor	KEGG: mmu04512
Neurons	pericytes	Ptn	Sdc2	0.00129979	0.01	PTN_SDC2	Ptn - Sdc2	PTN	Secreted Signaling	PMID: 28356350; PMID: 25620911
endothelial	Neurons	Col4a1	Cd44	0.00128828	0	COL4A1_CD44	Col4a1 - Cd44	COLLAGEN	ECM-Receptor	KEGG: mmu04512
Neurons	CD163+	Ptn	Ncl	0.00128393	0.02	PTN_NCL	Ptn - Ncl	PTN	Secreted Signaling	PMID: 28356350; PMID: 25620911
endothelial	Monocytes	Lgals9	Cd44	0.00126953	0	LGALS9_CD44	Lgals9 - Cd44	GALECTIN	Secreted Signaling	PMID: 25065622
endothelial	endothelial	Nampt	Insr	0.00126814	0	NAMPT_INSR	Nampt - Insr	VISFATIN	Secreted Signaling	PMID: 28490838
Neurons	SGC	Ptn	Sdc2	0.00125676	0.01	PTN_SDC2	Ptn - Sdc2	PTN	Secreted Signaling	PMID: 28356350; PMID: 25620911
Ngrf_fibroblast	endothelial	Efnb1	Epha4	0.00125383	0	EFNB1_EPHA4	Efnb1 - Epha4	EPHB	Cell-Cell Contact	PMID: 15114347
Ngrf_fibroblast	Monocytes	Lamc1	Cd44	0.00125181	0	LAMC1_CD44	Lamc1 - Cd44	LAMININ	ECM-Receptor	KEGG: mmu04512
Neurons	CD163-	Ptn	Sdc4	0.00124903	0	PTN_SDC4	Ptn - Sdc4	PTN	Secreted Signaling	PMID: 28356350; PMID: 25620911
Ngrf_fibroblast	Neurons	Lamc1	ITGA6_ITGB1	0.00123072	0	LAMC1_ITGA6_ITGB1	Lamc1 - (Itga6+Itgb1)	LAMININ	ECM-Receptor	KEGG: mmu04512
Sfrp_fibroblast	endothelial	Efnb1	Epha4	0.00122598	0	EFNB1_EPHA4	Efnb1 - Epha4	EPHB	Cell-Cell Contact	PMID: 15114347
endothelial	Neutrophils	Lamc1	Cd44	0.00120491	0	LAMC1_CD44	Lamc1 - Cd44	LAMININ	ECM-Receptor	KEGG: mmu04512
Ngrf_fibroblast	Neurons	Mif	CD74_CD44	0.00119882	0.01	MIF_CD74_CD44	Mif - (Cd74+Cd44)	MIF	Secreted Signaling	PMID: 29637711; PMID: 26175090
Ngrf_fibroblast	Neurons	Lama2	Sv2b	0.00119778	0	LAMA2_SV2B	Lama2 - Sv2b	LAMININ	ECM-Receptor	KEGG: mmu04512
Sfrp_fibroblast	Monocytes	Lgals9	Cd44	0.00118035	0	LGALS9_CD44	Lgals9 - Cd44	GALECTIN	Secreted Signaling	PMID: 25065622
SMC	Neurons	Lamb2	Sv2b	0.00117994	0	LAMB2_SV2B	Lamb2 - Sv2b	LAMININ	ECM-Receptor	KEGG: mmu04512
SMC	Neurons	Ntf3	Ntrk2	0.00116366	0	NTF3_NTRK2	Ntf3 - Ntrk2	NT	Secreted Signaling	PMID: 27908981
Ngrf_fibroblast	Monocytes	Lamb2	Cd44	0.00116324	0	LAMB2_CD44	Lamb2 - Cd44	LAMININ	ECM-Receptor	KEGG: mmu04512
Sfrp_fibroblast	Sfrp_fibroblast	Mpzl1	Mpzl1	0.0011631	0.02	MPZL1_MPZL1	Mpzl1 - Mpzl1	MPZ	Cell-Cell Contact	KEGG: mmu04514
pericytes	Neurons	Cdh2	Cdh2	0.00115404	0	CDH2_CDH2	Cdh2 - Cdh2	CDH	Cell-Cell Contact	KEGG: mmu04514
Neurons	pericytes	Cdh2	Cdh2	0.00115404	0	CDH2_CDH2	Cdh2 - Cdh2	CDH	Cell-Cell Contact	KEGG: mmu04514
Ngrf_fibroblast	Neurons	Lamb2	ITGA6_ITGB1	0.00114364	0	LAMB2_ITGA6_ITGB1	Lamb2 - (Itga6+Itgb1)	LAMININ	ECM-Receptor	KEGG: mmu04512
Neurons	SGC	Ptn	Ncl	0.0011424	0.02	PTN_NCL	Ptn - Ncl	PTN	Secreted Signaling	PMID: 28356350; PMID: 25620911
DCs	Neurons	Mif	CD74_CD44	0.00113066	0.01	MIF_CD74_CD44	Mif - (Cd74+Cd44)	MIF	Secreted Signaling	PMID: 29637711; PMID: 26175090
SMC	Monocytes	Col1a2	Cd44	0.00112459	0	COL1A2_CD44	Col1a2 - Cd44	COLLAGEN	ECM-Receptor	KEGG: mmu04512
SGC	Neurons	Ptn	Sdc3	0.00112255	0	PTN_SDC3	Ptn - Sdc3	PTN	Secreted Signaling	PMID: 28356350; PMID: 25620911
endothelial	Neurons	Mif	CD74_CD44	0.00111878	0.01	MIF_CD74_CD44	Mif - (Cd74+Cd44)	MIF	Secreted Signaling	PMID: 29637711; PMID: 26175090
Sfrp_fibroblast	Schwann_cells	Lamc1	Dag1	0.00110688	0	LAMC1_DAG1	Lamc1 - Dag1	LAMININ	ECM-Receptor	KEGG: mmu04512
Neurons	Ngrf_fibroblast	Ptn	Ncl	0.00110458	0.02	PTN_NCL	Ptn - Ncl	PTN	Secreted Signaling	PMID: 28356350; PMID: 25620911
CD163-	CD163-	F11r	F11r	0.00109782	0.02	F11R_F11R	F11r - F11r	JAM	Cell-Cell Contact	KEGG: mmu04514
endothelial	Monocytes	Col4a2	Cd44	0.00109703	0	COL4A2_CD44	Col4a2 - Cd44	COLLAGEN	ECM-Receptor	KEGG: mmu04512
Neurons	CD163-	Sema4d	Cd72	0.00109375	0	SEMA4D_CD72	Sema4d - Cd72	SEMA4	Cell-Cell Contact	PMID: 22325954
SGC	Neurons	Mdk	ITGA6_ITGB1	0.00109086	0	MDK_ITGA6_ITGB1	Mdk - (Itga6+Itgb1)	MK	Secreted Signaling	PMID: 28356350
pericytes	Neurons	Lamc3	Cd44	0.00108674	0	LAMC3_CD44	Lamc3 - Cd44	LAMININ	ECM-Receptor	KEGG: mmu04512
Ngrf_fibroblast	Neurons	Lamc1	Sv2b	0.00106276	0	LAMC1_SV2B	Lamc1 - Sv2b	LAMININ	ECM-Receptor	KEGG: mmu04512
Ngrf_fibroblast	Monocytes	Fn1	Cd44	0.00105445	0	FN1_CD44	Fn1 - Cd44	FN1	ECM-Receptor	KEGG: mmu04512
SMC	Neurons	Ntf3	Ntrk3	0.00105047	0	NTF3_NTRK3	Ntf3 - Ntrk3	NT	Secreted Signaling	PMID: 27908981
Neurons	Sfrp_fibroblast	Ptn	Sdc4	0.00104732	0.02	PTN_SDC4	Ptn - Sdc4	PTN	Secreted Signaling	PMID: 28356350; PMID: 25620911
Sfrp_fibroblast	Monocytes	Lamb2	Cd44	0.00102841	0	LAMB2_CD44	Lamb2 - Cd44	LAMININ	ECM-Receptor	KEGG: mmu04512
DCs	Sfrp_fibroblast	F11r	Jam3	0.00101844	0	F11R_JAM3	F11r - Jam3	JAM	Cell-Cell Contact	KEGG: mmu04514
Sfrp_fibroblast	DCs	Jam3	F11r	0.00101844	0	JAM3_F11R	Jam3 - F11r	JAM	Cell-Cell Contact	KEGG: mmu04514
Sfrp_fibroblast	Neurons	Col4a1	Cd44	0.00101207	0	COL4A1_CD44	Col4a1 - Cd44	COLLAGEN	ECM-Receptor	KEGG: mmu04512
Sfrp_fibroblast	Neurons	Lamb2	ITGA6_ITGB1	0.00101108	0	LAMB2_ITGA6_ITGB1	Lamb2 - (Itga6+Itgb1)	LAMININ	ECM-Receptor	KEGG: mmu04512
DCs	Neurons	Lgals9	Cd44	0.000996497	0	LGALS9_CD44	Lgals9 - Cd44	GALECTIN	Secreted Signaling	PMID: 25065622
endothelial	Monocytes	Col4a1	Cd44	0.000994693	0	COL4A1_CD44	Col4a1 - Cd44	COLLAGEN	ECM-Receptor	KEGG: mmu04512
Ngrf_fibroblast	Neurons	Lamb2	Sv2b	0.00098756	0	LAMB2_SV2B	Lamb2 - Sv2b	LAMININ	ECM-Receptor	KEGG: mmu04512
DCs	Ngrf_fibroblast	F11r	Jam2	0.000974824	0	F11R_JAM2	F11r - Jam2	JAM	Cell-Cell Contact	KEGG: mmu04514
Ngrf_fibroblast	DCs	Jam2	F11r	0.000974824	0	JAM2_F11R	Jam2 - F11r	JAM	Cell-Cell Contact	KEGG: mmu04514
endothelial	Schwann_cells	Lamc1	Dag1	0.00097059	0	LAMC1_DAG1	Lamc1 - Dag1	LAMININ	ECM-Receptor	KEGG: mmu04512
CD163+	Neurons	Mif	CD74_CD44	0.000944188	0.01	MIF_CD74_CD44	Mif - (Cd74+Cd44)	MIF	Secreted Signaling	PMID: 29637711; PMID: 26175090
CD163-	DCs	Tnf	Tnfrsf1a	0.000924821	0	TNF_TNFRSF1A	Tnf - Tnfrsf1a	TNF	Secreted Signaling	KEGG: mmu04060
Neurons	Neurons	Lgals9	Cd44	0.000923339	0.01	LGALS9_CD44	Lgals9 - Cd44	GALECTIN	Secreted Signaling	PMID: 25065622
DCs	endothelial	Nampt	Insr	0.000914684	0	NAMPT_INSR	Nampt - Insr	VISFATIN	Secreted Signaling	PMID: 28490838
Monocytes	Neurons	Lgals9	Cd44	0.000911159	0	LGALS9_CD44	Lgals9 - Cd44	GALECTIN	Secreted Signaling	PMID: 25065622
Ngrf_fibroblast	Neurons	Angptl4	Cdh11	0.000907113	0	ANGPTL4_CDH11	Angptl4 - Cdh11	ANGPTL	Secreted Signaling	PMID: 30049845
Ngrf_fibroblast	Neurons	Angptl4	Sdc3	0.000900227	0	ANGPTL4_SDC3	Angptl4 - Sdc3	ANGPTL	Secreted Signaling	PMID: 29017031
Sfrp_fibroblast	Neurons	Lamb2	Sv2b	0.000873076	0	LAMB2_SV2B	Lamb2 - Sv2b	LAMININ	ECM-Receptor	KEGG: mmu04512
CD163-	Neurons	Mif	CD74_CD44	0.000872945	0.01	MIF_CD74_CD44	Mif - (Cd74+Cd44)	MIF	Secreted Signaling	PMID: 29637711; PMID: 26175090
Sfrp_fibroblast	Neurons	Lamc1	Cd44	0.000850852	0	LAMC1_CD44	Lamc1 - Cd44	LAMININ	ECM-Receptor	KEGG: mmu04512
Neurons	CD163+	Sema4d	Cd72	0.000840725	0	SEMA4D_CD72	Sema4d - Cd72	SEMA4	Cell-Cell Contact	PMID: 22325954
pericytes	Monocytes	Lamc3	Cd44	0.000839042	0	LAMC3_CD44	Lamc3 - Cd44	LAMININ	ECM-Receptor	KEGG: mmu04512
pericytes	Neurons	Lamc3	ITGA6_ITGB1	0.000824899	0	LAMC3_ITGA6_ITGB1	Lamc3 - (Itga6+Itgb1)	LAMININ	ECM-Receptor	KEGG: mmu04512
endothelial	Neurons	Lgals9	Ighm	0.000793035	0.02	LGALS9_IGHM	Lgals9 - Ighm	GALECTIN	Secreted Signaling	PMID: 30120235
Sfrp_fibroblast	Monocytes	Col4a1	Cd44	0.00078138	0	COL4A1_CD44	Col4a1 - Cd44	COLLAGEN	ECM-Receptor	KEGG: mmu04512
DCs	CD163-	F11r	F11r	0.000773017	0	F11R_F11R	F11r - F11r	JAM	Cell-Cell Contact	KEGG: mmu04514
CD163-	DCs	F11r	F11r	0.000773017	0	F11R_F11R	F11r - F11r	JAM	Cell-Cell Contact	KEGG: mmu04514
DCs	Monocytes	Lgals9	Cd44	0.00076935	0	LGALS9_CD44	Lgals9 - Cd44	GALECTIN	Secreted Signaling	PMID: 25065622
endothelial	Neurons	Lamc1	Cd44	0.000746064	0	LAMC1_CD44	Lamc1 - Cd44	LAMININ	ECM-Receptor	KEGG: mmu04512
Sfrp_fibroblast	Neurons	Lgals9	Ighm	0.0007373	0.02	LGALS9_IGHM	Lgals9 - Ighm	GALECTIN	Secreted Signaling	PMID: 30120235
Neurons	Monocytes	Lgals9	Cd44	0.000712857	0	LGALS9_CD44	Lgals9 - Cd44	GALECTIN	Secreted Signaling	PMID: 25065622
pericytes	Neurons	Lamc3	Sv2b	0.000712289	0	LAMC3_SV2B	Lamc3 - Sv2b	LAMININ	ECM-Receptor	KEGG: mmu04512
Neurons	SMC	Fgf1	Fgfr1	0.00070951	0	FGF1_FGFR1	Fgf1 - Fgfr1	FGF	Secreted Signaling	PMC: 4393358
Monocytes	Monocytes	Lgals9	Cd44	0.000703451	0	LGALS9_CD44	Lgals9 - Cd44	GALECTIN	Secreted Signaling	PMID: 25065622
endothelial	SMC	Pdgfb	Pdgfrb	0.000694701	0	PDGFB_PDGFRB	Pdgfb - Pdgfrb	PDGF	Secreted Signaling	PMID: 15207812
Neurons	endothelial	Nampt	Insr	0.000666003	0	NAMPT_INSR	Nampt - Insr	VISFATIN	Secreted Signaling	PMID: 28490838
Sfrp_fibroblast	Monocytes	Lamc1	Cd44	0.000656883	0	LAMC1_CD44	Lamc1 - Cd44	LAMININ	ECM-Receptor	KEGG: mmu04512
Sfrp_fibroblast	Neurons	Lamc1	ITGA6_ITGB1	0.000645808	0	LAMC1_ITGA6_ITGB1	Lamc1 - (Itga6+Itgb1)	LAMININ	ECM-Receptor	KEGG: mmu04512
endothelial	Monocytes	Lamc1	Cd44	0.000575969	0	LAMC1_CD44	Lamc1 - Cd44	LAMININ	ECM-Receptor	KEGG: mmu04512
endothelial	Neurons	Lamc1	ITGA6_ITGB1	0.000566258	0	LAMC1_ITGA6_ITGB1	Lamc1 - (Itga6+Itgb1)	LAMININ	ECM-Receptor	KEGG: mmu04512
Neurons	Neurons	Bdnf	Ntrk2	0.000559169	0	BDNF_NTRK2	Bdnf - Ntrk2	NT	Secreted Signaling	PMID: 27908981
Sfrp_fibroblast	Neurons	Lamc1	Sv2b	0.000557633	0	LAMC1_SV2B	Lamc1 - Sv2b	LAMININ	ECM-Receptor	KEGG: mmu04512
endothelial	Ngrf_fibroblast	Pdgfb	Pdgfra	0.000549509	0	PDGFB_PDGFRA	Pdgfb - Pdgfra	PDGF	Secreted Signaling	PMID: 15207812
DCs	DCs	F11r	F11r	0.000544256	0.01	F11R_F11R	F11r - F11r	JAM	Cell-Cell Contact	KEGG: mmu04514
endothelial	Neurons	Lamc1	Sv2b	0.000488938	0	LAMC1_SV2B	Lamc1 - Sv2b	LAMININ	ECM-Receptor	KEGG: mmu04512
DCs	Neurons	Lgals9	Ighm	0.000480498	0.04	LGALS9_IGHM	Lgals9 - Ighm	GALECTIN	Secreted Signaling	PMID: 30120235
Sfrp_fibroblast	Neurons	Mpzl1	Mpzl1	0.000476711	0.01	MPZL1_MPZL1	Mpzl1 - Mpzl1	MPZ	Cell-Cell Contact	KEGG: mmu04514
Neurons	Sfrp_fibroblast	Mpzl1	Mpzl1	0.000476711	0.01	MPZL1_MPZL1	Mpzl1 - Mpzl1	MPZ	Cell-Cell Contact	KEGG: mmu04514
Neurons	Neurons	Cntn2	Cntn2	0.000446771	0	CNTN2_CNTN2	Cntn2 - Cntn2	CNTN	Cell-Cell Contact	KEGG: mmu04514
Neurons	Neurons	Lgals9	Ighm	0.000445206	0.02	LGALS9_IGHM	Lgals9 - Ighm	GALECTIN	Secreted Signaling	PMID: 30120235
Monocytes	Neurons	Lgals9	Ighm	0.00043933	0.01	LGALS9_IGHM	Lgals9 - Ighm	GALECTIN	Secreted Signaling	PMID: 30120235
Neurons	Neurons	Cntn2	CNTN2_CNTNAP2	0.000429673	0	CNTN2_CNTN2_CNTNAP2	Cntn2 - (Cntn2+Cntnap2)	CNTN	Cell-Cell Contact	KEGG: mmu04514
SGC	Sfrp_fibroblast	Wnt6	FZD1_LRP6	0.000427449	0	WNT6_FZD1_LRP6	Wnt6 - (Fzd1+Lrp6)	WNT	Secreted Signaling	KEGG: mmu04310; PMID: 23209147
SGC	Sfrp_fibroblast	Wnt6	FZD2_LRP6	0.000400231	0	WNT6_FZD2_LRP6	Wnt6 - (Fzd2+Lrp6)	WNT	Secreted Signaling	KEGG: mmu04310; PMID: 23209147
endothelial	Sfrp_fibroblast	Pdgfb	Pdgfrb	0.000395104	0	PDGFB_PDGFRB	Pdgfb - Pdgfrb	PDGF	Secreted Signaling	PMID: 15207812
Neurons	Neurons	Ptn	Sdc3	0.000360252	0	PTN_SDC3	Ptn - Sdc3	PTN	Secreted Signaling	PMID: 28356350; PMID: 25620911
Neutrophils	CD163+	Ccl3	Ccr5	0.000356088	0	CCL3_CCR5	Ccl3 - Ccr5	CCL	Secreted Signaling	KEGG: mmu04060
Neutrophils	Neutrophils	Ccl3	Ccr1	0.000338005	0	CCL3_CCR1	Ccl3 - Ccr1	CCL	Secreted Signaling	KEGG: mmu04060
Neurons	Neurons	Cdh2	Cdh2	0.000334704	0	CDH2_CDH2	Cdh2 - Cdh2	CDH	Cell-Cell Contact	KEGG: mmu04514
Neutrophils	CD163-	Ccl3	Ccr5	0.000319183	0	CCL3_CCR5	Ccl3 - Ccr5	CCL	Secreted Signaling	KEGG: mmu04060
CD163-	DCs	Tnf	Tnfrsf1b	0.000273231	0	TNF_TNFRSF1B	Tnf - Tnfrsf1b	TNF	Secreted Signaling	KEGG: mmu04060
